# Supplementary material for: Comparative genomics of human and non-human Listeria monocytogenes sequence type 121 strains
Source: PLoS One. 2017 May 4;12(5):e0176857. doi: 10.1371/journal.pone.0176857 (PMC5417603; doi:10.1371/journal.pone.0176857)
Supplement: S1 Table — (XLSX) [file pone.0176857.s006.xlsx]

## Sheet: Tabelle1
Number	Strain	Alternative strain name	Year of Isolation	Source	Country of origin	no. of contigs (genome and plasmid)	assembly size	no. of predicted coding sequences	Genome Reference	Genome assembly
1	AB27		2013	food producing environment (floor)	Romania	21	3.00 Mbp	2953	this study	this study
2	ABS6		2013	food producing environment (meat grinder)	Romania	21	3.06 Mbp	3023	this study	this study
3	L58-55		2002	human	Austria	21	3.04 Mbp	3000	this study	this study
4	N12-0367		2012	human	Switzerland	20	2.96 Mbp	2897	this study	this study
5	N13-0119		2013	human	Switzerland	35	3.11 Mbp	3111	this study	this study
6	P01-012		2013	food (beef sausage)	Turkey	35	3.13 Mbp	3138	this study	this study
7	P01-015		2013	food (raw fish)	Turkey	38	3.13 Mbp	3149	this study	this study
8	P02-001		2012	food (sausage)	Russia	20	3.01 Mbp	2957	this study	this study
9	P02-003		2013	food (bacon)	Turkey	30	3.22 Mbp	3252	this study	this study
10	P02-008		2013	food (eggs)	China	30	3.23 Mbp	3263	this study	this study
11	P02-011		2013	food (sausage)	Russia	24	3.08 Mbp	3058	this study	this study
12	P04-001		2012	food (Falafel powder)	Egypt	39	3.19 Mbp	3180	this study	this study
13	Ro10		2013	food (Poultry)	Rep. of Moldavia	31	3.10 Mbp	3149	this study	this study
14	Ro11		2013	food (Butter)	Rep. of Moldavia	29	3.14 Mbp	3140	this study	this study
15	3253		2014	food (deli-meat)	Austria	12	3.06 Mbp	3052	Schmitz-Esser et al.,Front Microbiol. 2015;6:380
16	4423		2004	food (cheese)	Austria	12	3.06 Mbp	2987	Schmitz-Esser et al.,Front Microbiol. 2015;6:380
17	6179		2000	food (cheese)	Ireland	2	3.07 Mbp	3005	Schmitz-Esser et al.,Front Microbiol. 2015;6:380
18	DMG1500094	AUS1	2010	food	Australia	42	3.10 Mbp	3100	Kwong et al., J Clin Microbiol. 2016;54(2):333-42	this study
19	DMG1500112	AUS2	2010	food	Australia	197	3.08 Mbp	3085	Kwong et al., J Clin Microbiol. 2016;54(2):333-42	this study
20	DMG1500113	AUS3	2010	food	Australia	274	3.07 Mbp	3057	Kwong et al., J Clin Microbiol. 2016;54(2):333-42	this study
21	DMG1500205	AUS4	2013	human	Australia	228	3.02 Mbp	2978	Kwong et al., J Clin Microbiol. 2016;54(2):333-42	this study
22	DMG1500293	AUS5	2013	food	Australia	224	3.07 Mbp	3045	Kwong et al., J Clin Microbiol. 2016;54(2):333-42	this study
23	DMG1500311	AUS6	2013	food	Australia	78	2.95 Mbp	2889	Kwong et al., J Clin Microbiol. 2016;54(2):333-42	this study
24	DMG1500326	AUS7	2013	environment	Australia	31	3.07 Mbp	3077	Kwong et al., J Clin Microbiol. 2016;54(2):333-42	this study
25	DMG1500331	AUS8	2013	food	Australia	43	3.07 Mbp	3055	Kwong et al., J Clin Microbiol. 2016;54(2):333-42	this study
26	DMG1500334	AUS9	2013	food	Australia	21	3.06 Mbp	3050	Kwong et al., J Clin Microbiol. 2016;54(2):333-42	this study
27	DMG1500335	AUS10	2013	food	Australia	24	3.06 Mbp	3048	Kwong et al., J Clin Microbiol. 2016;54(2):333-42	this study
28	DMG1500338	AUS11	2013	food	Australia	30	3.07 Mbp	3047	Kwong et al., J Clin Microbiol. 2016;54(2):333-42	this study
29	DMG1500339	AUS12	2013	food	Australia	34	3.07 Mbp	3048	Kwong et al., J Clin Microbiol. 2016;54(2):333-42	this study
30	DMG1500364	AUS13	2013	environment	Australia	33	3.11 Mbp	3130	Kwong et al., J Clin Microbiol. 2016;54(2):333-42	this study
31	DMG1500365	AUS14	2013	unknown	Australia	32	3.11 Mbp	3134	Kwong et al., J Clin Microbiol. 2016;54(2):333-42	this study
32	DMG1500386	AUS15	2014	food	Australia	140	3.08 Mbp	3052	Kwong et al., J Clin Microbiol. 2016;54(2):333-42	this study
33	DMG1500390	AUS16	2014	food	Australia	244	3.08 Mbp	3043	Kwong et al., J Clin Microbiol. 2016;54(2):333-42	this study
34	DMG1500391	AUS17	2014	food	Australia	91	3.08 Mbp	3054	Kwong et al., J Clin Microbiol. 2016;54(2):333-42	this study
35	DMG1500444	AUS18	2014	environment	Australia	42	3.13 Mbp	3136	Kwong et al., J Clin Microbiol. 2016;54(2):333-42	this study
36	DMG1500446	AUS19	2014	food	Australia	64	3.08 Mbp	3057	Kwong et al., J Clin Microbiol. 2016;54(2):333-42	this study
37	DMG1500458	AUS20	2014	food	Australia	196	3.11 Mbp	3062	Kwong et al., J Clin Microbiol. 2016;54(2):333-42	this study
38	LM_1880		2012	food (cheese)	Italy	39	3.04 Mbp	3025	Chiara et al., Genome Announc. 2014 Apr 10;2(2). pii: e00282-14
39	LM07-01014	2007/01014	2007	food	France?	53	3.09 Mbp	3097	Maury et al., Nat Genet. 2016;48(3):308-13.
40	LM07-01398	2007/01398	2007	human (bacteremia)	France	51	3.05 Mbp	3036	Maury et al., Nat Genet. 2016;48(3):308-13.
41	LM08-01050	2008/01050	2008	animal	France?	53	3.05 Mbp	3043	Maury et al., Nat Genet. 2016;48(3):308-13.
42	LM09-00373	2009/00373	2009	animal	France	33	3.05 Mbp	3048	Maury et al., Nat Genet. 2016;48(3):308-13.
43	LM17	ERS762145	2013	food producing environment	Italy	112	3.04 Mbp	3011	Morganti et al., Appl Environ Microbiol. 2016;82(3):822-31
44	LM18	ERS762146	2013	food producing environment	Italy	154	3.02 Mbp	2977	Morganti et al., Appl Environ Microbiol. 2016;82(3):822-31
45	LM19	ERS762147	2013	food producing environment	Italy	102	3.03 Mbp	2998	Morganti et al., Appl Environ Microbiol. 2016;82(3):822-31
46	LM20	ERS762148	2013	food producing environment	Italy	75	3.04 Mbp	3002	Morganti et al., Appl Environ Microbiol. 2016;82(3):822-31
47	LM23	ERS762151	2012	food producing environment	Italy	131	3.07 Mbp	3059	Morganti et al., Appl Environ Microbiol. 2016;82(3):822-31
48	LM24	ERS762152	2012	food producing environment	Italy	175	3.08 Mbp	3106	Morganti et al., Appl Environ Microbiol. 2016;82(3):822-31
49	LM25	ERS762153	2012	food producing environment	Italy	132	3.03 Mbp	2993	Morganti et al., Appl Environ Microbiol. 2016;82(3):822-31
50	LM30	ERS762158	2012	food producing environment	Italy	203	3.06 Mbp	3038	Morganti et al., Appl Environ Microbiol. 2016;82(3):822-31
51	LM31	ERS762159	2012	food producing environment	Italy	274	3.12 Mbp	3084	Morganti et al., Appl Environ Microbiol. 2016;82(3):822-31
52	LM32	ERS762160	2012	food producing environment	Italy	56	3.05 Mbp	3044	Morganti et al., Appl Environ Microbiol. 2016;82(3):822-31
53	LM34	ERS762162	2012	food producing environment	Italy	66	3.05 Mbp	3033	Morganti et al., Appl Environ Microbiol. 2016;82(3):822-31
54	LM37	ERS762165	2012	food producing environment	Italy	79	3.09 Mbp	3076	Morganti et al., Appl Environ Microbiol. 2016;82(3):822-31
55	LM39	ERS762167	2012	food producing environment	Italy	81	3.06 Mbp	3051	Morganti et al., Appl Environ Microbiol. 2016;82(3):822-31
56	LM4	ERS762132	2012	food producing environment	Italy	122	2.98 Mbp	2926	Morganti et al., Appl Environ Microbiol. 2016;82(3):822-31
57	LM64	ERS762192	2014	food producing environment	Italy	197	2.99 Mbp	2926	Morganti et al., Appl Environ Microbiol. 2016;82(3):822-31
58	LM65	ERS762193	2014	food producing environment	Italy	143	2.99 Mbp	2950	Morganti et al., Appl Environ Microbiol. 2016;82(3):822-31
59	LM73068			human (MN infection)	France	38	2.99 Mbp	2931	Maury et al., Nat Genet. 2016;48(3):308-13.
60	MOD1_LS889	12-FM-215	2014	pet food	USA	17	3.02 Mbp	3001	Burall et al., Genome Announc. 2014 Dec 24;2(6). pii: e01243-14
61	MRL15/01404		2015	food	Austria	175	3.07 Mbp	3041	Hyden et al., J Biotechnol. 2016, Jun 8. pii: S0168-1656(16)31348-7.	this study
62	MRL15/01432		2015	food	Austria	228	3.06 Mbp	3023	Hyden et al., J Biotechnol. 2016, Jun 8. pii: S0168-1656(16)31348-7.	this study
63	MRL15/01434		2015	food	Austria	156	3.08 Mbp	3054	Hyden et al., J Biotechnol. 2016, Jun 8. pii: S0168-1656(16)31348-7.	this study
64	MRL15/01437		2015	food	Austria	149	3.05 Mbp	3031	Hyden et al., J Biotechnol. 2016, Jun 8. pii: S0168-1656(16)31348-7.	this study
65	N53-1		2002	food (fish)	Denmark	35	3.09 Mbp	3094	Holch et al., Appl Environ Microbiol. 2013;79(9):2944-51
66	S10_1		2008	food (pork meat)	Spain	70	3.01 Mbp	2972	Lopez-Alonso et al., Appl Environ Microbiol. 2015;82(1):308-17
67	S10_3		2010	food (pork meat)	Spain	73	3.11 Mbp	3108	Lopez-Alonso et al., Appl Environ Microbiol. 2015;82(1):308-17
68	S2_2		2010	food (pork meat)	Spain	52	3.11 Mbp	3115	Lopez-Alonso et al., Appl Environ Microbiol. 2015;82(1):308-17
69	S2_3		2010	food (pork meat)	Spain	71	3.08 Mbp	3078	Lopez-Alonso et al., Appl Environ Microbiol. 2015;82(1):308-17
70	SLCC1589		1968	human	Germany	51	3.04 Mbp	3013	Hyden et al., J Biotechnol. 2016, Jun 8. pii: S0168-1656(16)31348-7.	this study
