# Supplementary material for: Comparative genomics of human and non-human Listeria monocytogenes sequence type 121 strains
Source: PLoS One. 2017 May 4;12(5):e0176857. doi: 10.1371/journal.pone.0176857 (PMC5417603; doi:10.1371/journal.pone.0176857)
Supplement: S2 Table — (XLSX) [file pone.0176857.s007.xlsx]

## Sheet: Tabelle1
			RHS protein region		Lin0464/Lin0465		Tn6188		Lmo0435		InlA		InlC2		InlD		InlJ		ActA		Lmo0514		Lmo2396		LntA		P60 (iap)
Number	Strain	Alternative strain name	% nucleotide identity with strain 4423	length (base pairs)	% amino acid identity with strain 4423	length (amino acids)	% nucleotide identity with strain 4423	length (bp)	% amino acid identity with strain 4423	length (amino acids)	% amino acid identity with strain 4423	length (amino acids)	% amino acid identity with strain 4423	length (amino acids)	% amino acid identity with strain 4423	length (amino acids)	% amino acid identity with strain 4423	length (amino acids)	% amino acid identity with strain 4423	length (amino acids)	% amino acid identity with strain 4423	length (amino acids)	% amino acid identity with strain 4423	length (amino acids)	% amino acid identity with strain 4423	length (amino acids)	% amino acid identity with strain 4423	length (amino acids)
1	AB27		99.99	12117	100/100	310/212	99.99	5117	99.95	2013	100	491	100	548	100	567	100	921	100	604	100	611	100	872	100	211	100	476
2	ABS6		100	12117	100/100	310/212	absent		100	1825	100	491	99.27	548	neg.		100	921	100	604	100	549	100	872	100	211	99.79	476
3	L58-55		99.99	12117	100/100	310/212	absent		99.95	2013	100	491	100	548	100	567	100	921	100	604	100	611	100	872	100	211	100	476
4	N12-0367		100	12117	100/100	310/212	100	5117	100	1825	100	491	100	548	100	567	100	921	100	604	100	549	100	872	100	211	100	476
5	N13-0119		100	12117	100/100	310/212	100	5117	100	1825	100	491	100	548	100	567	100	921	100	604	100	549	100	872	100	211	100	476
6	P01-012		99.99	12117	100/100	310/212	100	5117	100	1825	100	491	100	548	100	567	100	921	100	604	100	549	100	872	100	211	100	476
7	P01-015		99.99	12117	100/100	310/212	100	5117	99.95	1825	100	491	100	548	100	567	100	921	100	604	100	549	100	872	100	211	100	476
8	P02-001		99.99	12117	100/100	310/212	absent		99.95	2013	100	800	99.82	548	98.76	567	100	921	100	604	100	611	100	872	100	211	100	476
9	P02-003		100	12117	100/100	310/212	100	5117	100	1825	100	491	100	548	100	567	100	921	100	604	100	549	100	872	100	211	100	476
10	P02-008		100	12117	100/100	310/212	100	5117	100	1825	100	491	100	548	100	567	100	921	100	604	100	549	100	872	100	211	100	476
11	P02-011		100	12117	100/100	310/212	100	5117	100	1825	100	491	100	548	100	567	100	921	100	604	100	549	100	872	100	211	100	476
12	P04-001		100	12117	100/100	310/212	99.99	5117	100	1825	100	491	100	548	100	567	100	921	100	604	100	549	100	872	100	211	100	476
13	Ro10		100	12117	100/100	310/212	99.99	5117	100	1825	100	491	100	548	100	567	100	921	100	604	100	549	100	872	100	211	100	476
14	Ro11		100	12117	100/100	310/212	100	5117	100	1825	100	491	100	548	100	567	100	921	100	604	100	549	100	872	100	211	100	476
15	3253		100	12117	100/100	310/212	100	5117	100	1825	100	491	100	548	100	567	100	921	100	604	100	549	100	872	100	211	100	476
16	4423		100	12117	100/100	310/212	100	5117	100	1825	100	491	100	548	100	567	100	921	100	604	100	549	100	872	100	211	100	476
17	6179		100	12117	100/100	310/212	100	5117	100	1825	100	491	100	548	neg.		100	921	100	604	100	549	99.88	872	100	211	100	476
18	DMG1500094	AUS1	100	12117	100/100	310/212	100	5117	100	1825	100	491	100	548	100	567	100	921	100	604	100	549	100	872	100	211	100	476
19	DMG1500112	AUS2	100	12117	100/100	310/212	100	5117	100	1825	100	491	100	548	100	567	100	921	100	604	100	549	100	872	100	211	100	476
20	DMG1500113	AUS3	100	12117	100/100	310/212	100	5117	100	1825	100	491	99.73	548	100	567	99.30	143	100	604	100	549	100	872	100	211	100	476
21	DMG1500205	AUS4	100	12117	100/100	310/212	100	5117	100	1825	100	491	100	548	100	567	100	921	100	604	100	549	100	872	100	211	100	476
22	DMG1500293	AUS5	100	12117	100/100	310/212	100	5117	100	1825	100	491	100	548	100	567	100	703	100	604	100	549	100	872	100	211	100	476
23	DMG1500311	AUS6	100	12117	100/100	310/212	100	5117	100	1825	100	491	100	548	100	567	100	921	100	604	100	549	100	872	100	211	100	476
24	DMG1500326	AUS7	99.98	12117	100/100	310/212	99.92	5117	99.95	2013	100	491	100	548	100	567	100	921	100	604	100	611	100	872	100	211	100	476
25	DMG1500331	AUS8	100	12117	100/100	310/212	100	5117	100	1825	100	491	100	548	100	567	100	921	100	604	100	549	100	872	100	211	100	476
26	DMG1500334	AUS9	100	12117	100/100	310/212	100	5117	100	1825	100	491	100	548	100	567	100	921	100	604	100	549	100	872	100	211	100	476
27	DMG1500335	AUS10	100	12117	100/100	310/212	100	5117	100	1825	100	491	100	548	100	567	100	921	100	604	100	549	100	872	100	211	100	476
28	DMG1500338	AUS11	100	12117	100/100	310/212	100	5117	100	1825	100	491	100	548	100	567	100	921	100	604	100	549	100	872	100	211	100	476
29	DMG1500339	AUS12	100	12117	100/100	310/212	100	5117	100	1825	100	491	100	548	100	567	100	921	100	604	100	549	100	872	100	211	100	476
30	DMG1500364	AUS13	100	12117	100/100	310/212	100	5117	100	1825	100	491	100	548	100	567	100	921	100	604	100	549	100	872	100	211	100	476
31	DMG1500365	AUS14	100	12117	100/100	310/212	100	5117	100	1825	100	491	100	548	100	567	100	921	100	604	100	549	100	872	100	211	100	476
32	DMG1500386	AUS15	100	12117	100/100	310/212	100	5117	100	1825	100	491	100	548	100	567	100	921	100	604	100	549	100	872	100	211	100	476
33	DMG1500390	AUS16	100	12117	100/100	310/212	100	5117	100	1825	100	491	100	548	100	567	99.74	388	100	604	100	549	100	872	100	211	100	476
34	DMG1500391	AUS17	100	12117	100/100	310/212	100	5117	100	1825	100	491	100	548	99.71	426	100	921	100	604	100	549	96.63	327	100	211	100	476
35	DMG1500444	AUS18	100	12117	100/100	310/212	100	5117	100	1825	100	491	100	548	100	567	100	921	100	604	100	549	100	872	100	211	100	476
36	DMG1500446	AUS19	100	12117	100/100	310/212	100	5117	100	1825	100	491	100	548	100	567	100	921	100	604	100	549	100	872	100	211	100	476
37	DMG1500458	AUS20	100	12117	100/100	310/212	100	5117	100	1825	100	491	100	548	100	567	99.75	398	100	604	100	549	100	872	100	211	100	476
38	LM_1880		100	12117	100/100	310/212	100	5117	100	1825	100	491	100	548	99.82	567	100	921	100	604	100	549	100	872	100	211	100	476
39	LM07-01014	2007/01014	100	12117	100/100	310/212	100	5117	100	1825	100	491	100	548	100	506	99.63	268	100	604	100	549	100	872	100	211	100	476
40	LM07-01398	2007/01398	100	12117	100/100	310/212	100	5117	100	1825	100	491	100	548	100	506	99.19	124	100	604	100	549	99.55	218	100	211	100	476
41	LM08-01050	2008/01050	99.99	12117	100/100	310/212	100	5117	100	1825	100	491	100	487	100	506	99.2	127	100	604	100	549	99.55	218	100	211	100	476
42	LM09-00373	2009/00373	100	12117	100/100	310/212	100	5117	100	1825	100	491	100	548	100	506	99.30	134	100	604	100	549	99.54	872	100	211	100	476
43	LM17	ERS762145	100	12117	100/100	310/212	100	5117	100	1825	100	491	100	548	100	567	99.98	140	100	604	100	549	100	872	100	211	100	476
44	LM18	ERS762146	100	12117	100/100	310/212	100	5117	100	1825	100	491	100	548	100	567	99.98	335	100	604	100	549	100	872	100	211	100	476
45	LM19	ERS762147	100	12117	100/100	310/212	100	5117	100	1825	100	491	100	548	100	567	99.98	335	100	604	100	549	100	872	100	211	100	476
46	LM20	ERS762148	100	12117	100/100	310/212	100	5117	100	1825	100	491	100	548	100	567	99.98	335	100	604	100	549	100	872	100	211	100	476
47	LM23	ERS762151	100	12117	100/100	310/212	100	5117	100	1825	100	491	100	548	100	567	99.98	143	100	604	100	549	100	872	100	211	100	476
48	LM24	ERS762152	100	12117	100/100	310/212	99.99	5117	absent		97.47	392	100	548	100	567	99.98	398	100	604	100	549	100	872	100	211	100	476
49	LM25	ERS762153	99.99	12117	100/100	310/212	100	5117	100	1825	100	491	100	548	100	567	99.98	284	100	604	100	549	100	872	100	211	100	476
50	LM30	ERS762158	100	12117	100/100	310/212	100	5117	100	1825	100	491	100	548	100	567	100	898	100	604	100	549	100	872	100	211	100	476
51	LM31	ERS762159	100	12117	100/100	310/212	100	5117	100	1825	100	491	100	548	100	567	99.98	143	100	604	100	549	100	872	100	211	100	476
52	LM32	ERS762160	100	12117	100/100	310/212	100	5117	100	1825	100	491	100	548	100	567	100	921	100	604	100	549	100	872	100	211	100	476
53	LM34	ERS762162	100	12117	100/100	310/212	100	5117	100	1825	100	491	100	548	100	567	100	921	100	604	100	549	100	872	100	211	100	476
54	LM37	ERS762165	100	12117	100/100	310/212	100	5117	100	1825	100	491	100	548	100	567	99.98	335	100	604	100	549	100	872	100	211	100	476
55	LM39	ERS762167	100	12117	100/100	310/212	100	5117	100	1825	100	491	100	548	100	567	99.98	143	100	604	100	549	100	872	100	211	100	476
56	LM4	ERS762132	100	12117	100/100	310/212	100	5117	100	1825	100	491	100	548	100	567	100	921	100	604	100	549	100	872	100	211	100	476
57	LM64	ERS762192	100	12117	100/100	310/212	100	5117	100	1825	100	491	100	548	100	567	100	921	100	604	100	549	100	872	100	211	100	476
58	LM65	ERS762193	100	12117	100/100	310/212	100	5117	100	1825	100	491	100	548	100	567	100	921	100	604	100	549	100	872	100	211	100	476
59	LM73068		99.99	12117	100/100	310/212	absent		99.95	2013	100	491	100	548	100	506	99.19	124	100	604	100	611	99.54	872	100	211	100	476
60	MOD1_LS889	12-FM-215	100	12117	100/100	310/212	100	5117	100	1825	100	491	100	548	100	567	100	921	100	604	100	549	100	872	100	211	100	476
61	MRL15/01404		99.99	12117	100/100	310/212	99.99	5117	100	1825	100	491	neg.		neg.		100	921	100	604	100	549	99.89	872	100	211	100	476
62	MRL15/01432		100	12117	100/100	310/212	100	5117	100	1825	100	491	neg.		neg.		100	140	100	604	100	549	99.39	327	100	211	100	476
63	MRL15/01434		100	12117	100/100	310/212	100	5117	99.95	1825	100	491	neg.		neg.		100	921	100	604	100	549	99.39	327	100	211	100	476
64	MRL15/01437		100	12117	100/100	310/212	100	5117	100	1825	100	491	neg.		neg.		100	921	100	604	100	549	99.89	872	100	211	100	476
65	N53-1		100	12117	100/100	310/212	100	5117	100	1825	100	491	100	548	99.77	426	99.19	124	100	604	100	549	100	872	100	211	100	476
66	S10_1		100	12117	100/100	310/212	100	5117	100	1825	100	491	100	548	100	567	100	921	100	604	100	549	100	872	100	211	100	476
67	S10_3		100	12117	100/100	310/212	100	5117	100	1825	100	491	100	548	100	567	100	921	100	604	100	549	100	872	100	211	100	476
68	S2_2		100	12117	100/100	310/212	100	5117	100	1825	100	491	100	548	100	567	100	921	100	604	100	549	100	872	100	211	100	476
69	S2_3		100	12117	100/100	310/212	100	5117	100	1825	100	491	100	548	100	567	100	921	100	604	100	549	100	872	100	211	100	476
70	SLCC1589		99.99	12117	100/100	310/212	absent		99.95	2013	100	800	100	548	100	567	100	921	100	604	100	549	100	872	100	211	100	476
