# Supplementary material for: Comparative genomics of human and non-human Listeria monocytogenes sequence type 121 strains
Source: PLoS One. 2017 May 4;12(5):e0176857. doi: 10.1371/journal.pone.0176857 (PMC5417603; doi:10.1371/journal.pone.0176857)
Supplement: S3 Table — (XLSX) [file pone.0176857.s008.xlsx]

## Sheet: Tetra nucleotide signatures
The correlation indexes of tetra nucleotide signature (tetra)
	LM4	DMG1500364	DMG1500338	N13-0119	3253	AB27	LM25	4423	S2-2	LM30	DMG1500112	P02-003	DMG1500339	MOD1_LS889	S2-3	Ro11	LM18	LM07-01014	DMG1500334	LM07-01398	P02-001	DMG1500391	N12-0367	P01-15	DMG1500113	DMG1500094	DMG1500446	DMG1500205	LM32	DMG1500293	LM09-00373	6179	LM39	DMG1500331	LM31	DMG1500386	DMG1500390	MRL-15_01434	LM08-01050	P02-008	LM64	Ro10	N53-1	L58-55	MRL-15_01432	Lm_1880	LM65	LM37	LM20
LM4	*	0.9997	0.99979	0.9996	0.99977	0.99968	0.99988	0.9997	0.99972	0.99984	0.99971	0.99936	0.99979	0.99965	0.99985	0.99956	0.99988	0.99963	0.9998	0.99965	0.99978	0.99977	0.99974	0.99961	0.99965	0.9997	0.99967	0.99989	0.99987	0.99976	0.99965	0.99965	0.99987	0.9998	0.99974	0.99975	0.99975	0.9997	0.99963	0.9994	0.99994	0.99964	0.99954	0.99971	0.9997	0.99969	0.99995	0.9998	0.99984
DMG1500364	0.9997	*	0.99993	0.99965	0.99992	0.99954	0.99983	0.99992	0.99985	0.99988	0.9999	0.99975	0.99992	0.99986	0.99988	0.99973	0.99985	0.99991	0.99993	0.99991	0.9997	0.99993	0.99941	0.99988	0.99987	0.99995	0.99992	0.99983	0.99984	0.99989	0.99992	0.99989	0.9998	0.99991	0.99991	0.99992	0.99989	0.99992	0.9999	0.99972	0.99973	0.99989	0.9998	0.99977	0.99991	0.9999	0.99973	0.99986	0.99991
DMG1500338	0.99979	0.99993	*	0.99969	0.99996	0.99966	0.99984	0.99996	0.9999	0.99991	0.99994	0.9997	0.99999	0.99986	0.99992	0.99976	0.99987	0.9999	0.99999	0.99989	0.99977	0.99999	0.99952	0.99988	0.99991	0.99997	0.99996	0.99989	0.99988	0.99997	0.9999	0.9999	0.99986	0.99999	0.99993	0.99998	0.99997	0.99995	0.99988	0.9997	0.99981	0.9999	0.99982	0.99986	0.99994	0.99992	0.99982	0.9999	0.99994
N13-0119	0.9996	0.99965	0.99969	*	0.99966	0.99952	0.99967	0.99962	0.99966	0.99978	0.9997	0.99983	0.99971	0.99948	0.99968	0.9999	0.99974	0.99962	0.99968	0.99958	0.99947	0.9997	0.99957	0.99971	0.99964	0.99969	0.99963	0.99974	0.9998	0.99966	0.99959	0.99965	0.9998	0.99968	0.9997	0.99967	0.99968	0.99972	0.99955	0.99986	0.99966	0.99969	0.99956	0.99956	0.99972	0.99958	0.99966	0.99978	0.99971
3253	0.99977	0.99992	0.99996	0.99966	*	0.99967	0.99981	0.99996	0.99986	0.99989	0.99991	0.9997	0.99996	0.99989	0.99986	0.99974	0.99986	0.99991	0.99997	0.99989	0.99976	0.99996	0.99954	0.99988	0.99989	0.99994	0.99995	0.99987	0.99985	0.99994	0.9999	0.99988	0.99981	0.99996	0.9999	0.99994	0.99992	0.99991	0.99988	0.99968	0.99978	0.99988	0.99986	0.99987	0.9999	0.99994	0.9998	0.99986	0.99993
AB27	0.99968	0.99954	0.99966	0.99952	0.99967	*	0.99956	0.99962	0.99954	0.99958	0.99949	0.99941	0.99966	0.99966	0.99965	0.99966	0.99966	0.99951	0.99967	0.99959	0.99975	0.99965	0.99987	0.99943	0.99944	0.99954	0.99962	0.99964	0.99954	0.99964	0.9996	0.99959	0.99952	0.99968	0.99949	0.99965	0.99963	0.99956	0.99959	0.99941	0.99967	0.99955	0.99945	0.99974	0.99958	0.99962	0.99971	0.99953	0.9997
LM25	0.99988	0.99983	0.99984	0.99967	0.99981	0.99956	*	0.99981	0.99977	0.99989	0.9998	0.99953	0.99983	0.99978	0.9999	0.99964	0.99994	0.99979	0.99984	0.99981	0.99972	0.99982	0.99962	0.99976	0.99975	0.99982	0.99978	0.9999	0.9999	0.9998	0.99982	0.9998	0.99987	0.99983	0.99983	0.9998	0.99979	0.9998	0.9998	0.99953	0.9999	0.99977	0.9997	0.99968	0.99979	0.9998	0.99992	0.99983	0.99991
4423	0.9997	0.99992	0.99996	0.99962	0.99996	0.99962	0.99981	*	0.99983	0.99985	0.9999	0.99969	0.99995	0.99995	0.99983	0.9997	0.99985	0.99994	0.99995	0.99995	0.99976	0.99996	0.99949	0.99991	0.99989	0.99996	0.99998	0.99985	0.99981	0.99992	0.99995	0.99994	0.99974	0.99995	0.99988	0.99994	0.99993	0.99992	0.99993	0.99964	0.9997	0.99991	0.99987	0.99988	0.99991	0.99997	0.99974	0.9998	0.99992
S2-2	0.99972	0.99985	0.9999	0.99966	0.99986	0.99954	0.99977	0.99983	*	0.99986	0.99984	0.99967	0.99989	0.99971	0.99989	0.99973	0.9998	0.99983	0.99989	0.99978	0.99966	0.9999	0.99941	0.99983	0.99979	0.99987	0.99985	0.99979	0.99983	0.99987	0.99979	0.99981	0.99982	0.99989	0.99987	0.9999	0.99987	0.99988	0.99977	0.99969	0.99974	0.99984	0.99975	0.99976	0.9999	0.99981	0.99975	0.99987	0.99984
LM30	0.99984	0.99988	0.99991	0.99978	0.99989	0.99958	0.99989	0.99985	0.99986	*	0.99989	0.99972	0.99991	0.99975	0.99989	0.99976	0.99991	0.99985	0.99991	0.99981	0.99971	0.9999	0.99955	0.99984	0.99984	0.99989	0.99984	0.99993	0.99995	0.99988	0.99982	0.99981	0.99993	0.99989	0.99991	0.99988	0.99987	0.9999	0.9998	0.99972	0.99986	0.99982	0.99978	0.99975	0.99988	0.99983	0.99986	0.99993	0.99992
DMG1500112	0.99971	0.9999	0.99994	0.9997	0.99991	0.99949	0.9998	0.9999	0.99984	0.99989	*	0.99969	0.99994	0.99979	0.99984	0.99971	0.99982	0.99989	0.99994	0.99985	0.99963	0.99992	0.99938	0.99988	0.99996	0.99995	0.99989	0.99987	0.99986	0.99993	0.99986	0.99983	0.99983	0.99992	0.99992	0.99991	0.99991	0.99993	0.99983	0.99968	0.99973	0.99984	0.99981	0.99975	0.99991	0.99988	0.99973	0.99988	0.99988
P02-003	0.99936	0.99975	0.9997	0.99983	0.9997	0.99941	0.99953	0.99969	0.99967	0.99972	0.99969	*	0.9997	0.99955	0.99962	0.99989	0.9996	0.99973	0.9997	0.99966	0.99939	0.99972	0.99928	0.99976	0.99965	0.99974	0.9997	0.99959	0.99966	0.99967	0.99968	0.99969	0.99964	0.99968	0.99972	0.99971	0.99969	0.99976	0.99964	0.99998	0.99943	0.99973	0.99964	0.99957	0.99976	0.99964	0.99944	0.99974	0.99967
DMG1500339	0.99979	0.99992	0.99999	0.99971	0.99996	0.99966	0.99983	0.99995	0.99989	0.99991	0.99994	0.9997	*	0.99985	0.99992	0.99977	0.99987	0.99989	0.99999	0.99987	0.99976	0.99999	0.99953	0.99987	0.99991	0.99996	0.99994	0.99989	0.99988	0.99997	0.99988	0.99988	0.99986	0.99999	0.99993	0.99998	0.99996	0.99995	0.99986	0.9997	0.99982	0.99989	0.99982	0.99985	0.99993	0.99991	0.99982	0.99991	0.99994
MOD1_LS889	0.99965	0.99986	0.99986	0.99948	0.99989	0.99966	0.99978	0.99995	0.99971	0.99975	0.99979	0.99955	0.99985	*	0.99977	0.9996	0.99983	0.99989	0.99986	0.99996	0.99975	0.99986	0.99955	0.9998	0.99979	0.99986	0.99992	0.99979	0.9997	0.99982	0.99996	0.99991	0.9996	0.99985	0.99977	0.99984	0.99983	0.99982	0.99995	0.99947	0.99966	0.99983	0.99981	0.99984	0.99982	0.99995	0.99971	0.99965	0.99988
S2-3	0.99985	0.99988	0.99992	0.99968	0.99986	0.99965	0.9999	0.99983	0.99989	0.99989	0.99984	0.99962	0.99992	0.99977	*	0.99976	0.9999	0.99982	0.99992	0.99983	0.99977	0.99991	0.99957	0.99979	0.99978	0.99988	0.99983	0.99986	0.99988	0.99989	0.99984	0.99984	0.99989	0.99992	0.99988	0.9999	0.99988	0.99989	0.99982	0.99965	0.99989	0.99986	0.9997	0.99978	0.99988	0.99981	0.99987	0.9999	0.99993
Ro11	0.99956	0.99973	0.99976	0.9999	0.99974	0.99966	0.99964	0.9997	0.99973	0.99976	0.99971	0.99989	0.99977	0.9996	0.99976	*	0.99973	0.99971	0.99975	0.9997	0.99956	0.99977	0.99958	0.99975	0.99965	0.99974	0.99971	0.99968	0.99975	0.99972	0.9997	0.99975	0.99974	0.99975	0.99973	0.99976	0.99974	0.99978	0.99968	0.99991	0.99962	0.99978	0.99962	0.99968	0.99977	0.99965	0.99963	0.99979	0.99977
LM18	0.99988	0.99985	0.99987	0.99974	0.99986	0.99966	0.99994	0.99985	0.9998	0.99991	0.99982	0.9996	0.99987	0.99983	0.9999	0.99973	*	0.99981	0.99987	0.99985	0.99978	0.99986	0.99971	0.9998	0.99978	0.99985	0.99983	0.99994	0.99994	0.99983	0.99986	0.99986	0.9999	0.99987	0.99983	0.99983	0.99984	0.99984	0.99984	0.9996	0.9999	0.99982	0.99972	0.99977	0.99984	0.99984	0.99992	0.99987	0.99995
LM07-01014	0.99963	0.99991	0.9999	0.99962	0.99991	0.99951	0.99979	0.99994	0.99983	0.99985	0.99989	0.99973	0.99989	0.99989	0.99982	0.99971	0.99981	*	0.9999	0.99996	0.99964	0.99989	0.99938	0.99991	0.99988	0.99994	0.99991	0.99982	0.99978	0.99988	0.99996	0.99991	0.99972	0.99988	0.99988	0.99989	0.99987	0.99994	0.99995	0.99968	0.99964	0.99989	0.99986	0.9998	0.99993	0.99995	0.99967	0.99979	0.99987
DMG1500334	0.9998	0.99993	0.99999	0.99968	0.99997	0.99967	0.99984	0.99995	0.99989	0.99991	0.99994	0.9997	0.99999	0.99986	0.99992	0.99975	0.99987	0.9999	*	0.99988	0.99976	0.99998	0.99952	0.99987	0.99991	0.99997	0.99995	0.99989	0.99988	0.99998	0.9999	0.99988	0.99986	0.99999	0.99993	0.99997	0.99996	0.99995	0.99987	0.99969	0.99981	0.99988	0.99982	0.99985	0.99993	0.99992	0.99982	0.99991	0.99994
LM07-01398	0.99965	0.99991	0.99989	0.99958	0.99989	0.99959	0.99981	0.99995	0.99978	0.99981	0.99985	0.99966	0.99987	0.99996	0.99983	0.9997	0.99985	0.99996	0.99988	*	0.99971	0.99988	0.99948	0.99987	0.99984	0.99991	0.99992	0.99982	0.99976	0.99985	0.99999	0.99994	0.99968	0.99987	0.99983	0.99987	0.99985	0.99991	0.99999	0.9996	0.99966	0.99989	0.99982	0.99981	0.99991	0.99996	0.9997	0.99975	0.9999
P02-001	0.99978	0.9997	0.99977	0.99947	0.99976	0.99975	0.99972	0.99976	0.99966	0.99971	0.99963	0.99939	0.99976	0.99975	0.99977	0.99956	0.99978	0.99964	0.99976	0.99971	*	0.99977	0.99971	0.99963	0.99959	0.9997	0.99976	0.99973	0.99969	0.99973	0.99972	0.99975	0.99965	0.99979	0.99965	0.99978	0.99979	0.99967	0.99969	0.99939	0.99978	0.99976	0.99954	0.99988	0.99967	0.99973	0.99981	0.99966	0.99981
DMG1500391	0.99977	0.99993	0.99999	0.9997	0.99996	0.99965	0.99982	0.99996	0.9999	0.9999	0.99992	0.99972	0.99999	0.99986	0.99991	0.99977	0.99986	0.99989	0.99998	0.99988	0.99977	*	0.99952	0.99989	0.99989	0.99996	0.99996	0.99987	0.99987	0.99996	0.99989	0.99991	0.99984	0.99999	0.99992	0.99998	0.99997	0.99994	0.99987	0.99972	0.99979	0.99991	0.99983	0.99986	0.99993	0.99991	0.99979	0.9999	0.99994
N12-0367	0.99974	0.99941	0.99952	0.99957	0.99954	0.99987	0.99962	0.99949	0.99941	0.99955	0.99938	0.99928	0.99953	0.99955	0.99957	0.99958	0.99971	0.99938	0.99952	0.99948	0.99971	0.99952	*	0.99936	0.99934	0.99941	0.99948	0.99967	0.9996	0.99949	0.99948	0.99952	0.99956	0.99955	0.99939	0.9995	0.99952	0.99943	0.99947	0.9993	0.99974	0.99945	0.99932	0.99964	0.99945	0.99949	0.99978	0.99947	0.99965
P01-15	0.99961	0.99988	0.99988	0.99971	0.99988	0.99943	0.99976	0.99991	0.99983	0.99984	0.99988	0.99976	0.99987	0.9998	0.99979	0.99975	0.9998	0.99991	0.99987	0.99987	0.99963	0.99989	0.99936	*	0.99986	0.99992	0.9999	0.99978	0.99982	0.99983	0.99988	0.99991	0.99977	0.99986	0.99988	0.99987	0.99988	0.9999	0.99986	0.99974	0.99962	0.99993	0.99979	0.99979	0.99988	0.99987	0.99965	0.99982	0.99986
DMG1500113	0.99965	0.99987	0.99991	0.99964	0.99989	0.99944	0.99975	0.99989	0.99979	0.99984	0.99996	0.99965	0.99991	0.99979	0.99978	0.99965	0.99978	0.99988	0.99991	0.99984	0.99959	0.99989	0.99934	0.99986	*	0.99993	0.99988	0.99984	0.9998	0.99991	0.99985	0.99981	0.99976	0.99989	0.99987	0.99989	0.9999	0.99991	0.99982	0.99962	0.99965	0.99981	0.99979	0.99974	0.9999	0.99987	0.99967	0.99981	0.99985
DMG1500094	0.9997	0.99995	0.99997	0.99969	0.99994	0.99954	0.99982	0.99996	0.99987	0.99989	0.99995	0.99974	0.99996	0.99986	0.99988	0.99974	0.99985	0.99994	0.99997	0.99991	0.9997	0.99996	0.99941	0.99992	0.99993	*	0.99995	0.99986	0.99985	0.99994	0.99992	0.99991	0.99982	0.99995	0.99994	0.99995	0.99993	0.99995	0.99989	0.99972	0.99972	0.99991	0.99984	0.9998	0.99994	0.99992	0.99973	0.99988	0.99991
DMG1500446	0.99967	0.99992	0.99996	0.99963	0.99995	0.99962	0.99978	0.99998	0.99985	0.99984	0.99989	0.9997	0.99994	0.99992	0.99983	0.99971	0.99983	0.99991	0.99995	0.99992	0.99976	0.99996	0.99948	0.9999	0.99988	0.99995	*	0.99983	0.9998	0.99992	0.99992	0.99994	0.99974	0.99995	0.99987	0.99995	0.99994	0.99991	0.99991	0.99967	0.99969	0.99992	0.99984	0.99988	0.9999	0.99994	0.99972	0.9998	0.99991
DMG1500205	0.99989	0.99983	0.99989	0.99974	0.99987	0.99964	0.9999	0.99985	0.99979	0.99993	0.99987	0.99959	0.99989	0.99979	0.99986	0.99968	0.99994	0.99982	0.99989	0.99982	0.99973	0.99987	0.99967	0.99978	0.99984	0.99986	0.99983	*	0.99993	0.99988	0.99982	0.9998	0.9999	0.99989	0.99983	0.99985	0.99987	0.99986	0.99981	0.99958	0.99989	0.99976	0.99973	0.99976	0.99986	0.99985	0.9999	0.99987	0.99991
LM32	0.99987	0.99984	0.99988	0.9998	0.99985	0.99954	0.9999	0.99981	0.99983	0.99995	0.99986	0.99966	0.99988	0.9997	0.99988	0.99975	0.99994	0.99978	0.99988	0.99976	0.99969	0.99987	0.9996	0.99982	0.9998	0.99985	0.9998	0.99993	*	0.99984	0.99977	0.99979	0.99998	0.99987	0.99986	0.99984	0.99984	0.99985	0.99974	0.99969	0.99988	0.99978	0.9997	0.99972	0.99984	0.99977	0.99988	0.99995	0.99991
DMG1500293	0.99976	0.99989	0.99997	0.99966	0.99994	0.99964	0.9998	0.99992	0.99987	0.99988	0.99993	0.99967	0.99997	0.99982	0.99989	0.99972	0.99983	0.99988	0.99998	0.99985	0.99973	0.99996	0.99949	0.99983	0.99991	0.99994	0.99992	0.99988	0.99984	*	0.99987	0.99984	0.99982	0.99997	0.9999	0.99996	0.99995	0.99994	0.99984	0.99966	0.99978	0.99985	0.9998	0.99981	0.99993	0.99989	0.99979	0.99988	0.99991
LM09-00373	0.99965	0.99992	0.9999	0.99959	0.9999	0.9996	0.99982	0.99995	0.99979	0.99982	0.99986	0.99968	0.99988	0.99996	0.99984	0.9997	0.99986	0.99996	0.9999	0.99999	0.99972	0.99989	0.99948	0.99988	0.99985	0.99992	0.99992	0.99982	0.99977	0.99987	*	0.99994	0.9997	0.99988	0.99985	0.99988	0.99986	0.99991	0.99999	0.99962	0.99967	0.9999	0.99983	0.99982	0.99991	0.99996	0.99971	0.99976	0.99991
6179	0.99965	0.99989	0.9999	0.99965	0.99988	0.99959	0.9998	0.99994	0.99981	0.99981	0.99983	0.99969	0.99988	0.99991	0.99984	0.99975	0.99986	0.99991	0.99988	0.99994	0.99975	0.99991	0.99952	0.99991	0.99981	0.99991	0.99994	0.9998	0.99979	0.99984	0.99994	*	0.99972	0.99989	0.99984	0.99988	0.99988	0.99989	0.99993	0.99966	0.99968	0.99995	0.99978	0.99986	0.99989	0.99991	0.99971	0.99978	0.99991
LM39	0.99987	0.9998	0.99986	0.9998	0.99981	0.99952	0.99987	0.99974	0.99982	0.99993	0.99983	0.99964	0.99986	0.9996	0.99989	0.99974	0.9999	0.99972	0.99986	0.99968	0.99965	0.99984	0.99956	0.99977	0.99976	0.99982	0.99974	0.9999	0.99998	0.99982	0.9997	0.99972	*	0.99985	0.99985	0.99982	0.99982	0.99983	0.99967	0.99969	0.99989	0.99974	0.99964	0.99967	0.99981	0.9997	0.99987	0.99996	0.99988
DMG1500331	0.9998	0.99991	0.99999	0.99968	0.99996	0.99968	0.99983	0.99995	0.99989	0.99989	0.99992	0.99968	0.99999	0.99985	0.99992	0.99975	0.99987	0.99988	0.99999	0.99987	0.99979	0.99999	0.99955	0.99986	0.99989	0.99995	0.99995	0.99989	0.99987	0.99997	0.99988	0.99989	0.99985	*	0.99991	0.99998	0.99996	0.99994	0.99986	0.99968	0.99982	0.9999	0.9998	0.99987	0.99992	0.99991	0.99982	0.9999	0.99994
LM31	0.99974	0.99991	0.99993	0.9997	0.9999	0.99949	0.99983	0.99988	0.99987	0.99991	0.99992	0.99972	0.99993	0.99977	0.99988	0.99973	0.99983	0.99988	0.99993	0.99983	0.99965	0.99992	0.99939	0.99988	0.99987	0.99994	0.99987	0.99983	0.99986	0.9999	0.99985	0.99984	0.99985	0.99991	*	0.9999	0.99989	0.99992	0.99982	0.99972	0.99976	0.99986	0.99979	0.99975	0.99989	0.99986	0.99975	0.99989	0.99989
DMG1500386	0.99975	0.99992	0.99998	0.99967	0.99994	0.99965	0.9998	0.99994	0.9999	0.99988	0.99991	0.99971	0.99998	0.99984	0.9999	0.99976	0.99983	0.99989	0.99997	0.99987	0.99978	0.99998	0.9995	0.99987	0.99989	0.99995	0.99995	0.99985	0.99984	0.99996	0.99988	0.99988	0.99982	0.99998	0.9999	*	0.99996	0.99994	0.99985	0.99971	0.99978	0.99989	0.99981	0.99985	0.99993	0.9999	0.99978	0.99988	0.99992
DMG1500390	0.99975	0.99989	0.99997	0.99968	0.99992	0.99963	0.99979	0.99993	0.99987	0.99987	0.99991	0.99969	0.99996	0.99983	0.99988	0.99974	0.99984	0.99987	0.99996	0.99985	0.99979	0.99997	0.99952	0.99988	0.9999	0.99993	0.99994	0.99987	0.99984	0.99995	0.99986	0.99988	0.99982	0.99996	0.99989	0.99996	*	0.99991	0.99983	0.99969	0.99977	0.99989	0.99977	0.99987	0.99991	0.99989	0.99977	0.99987	0.99991
MRL-15_01434	0.9997	0.99992	0.99995	0.99972	0.99991	0.99956	0.9998	0.99992	0.99988	0.9999	0.99993	0.99976	0.99995	0.99982	0.99989	0.99978	0.99984	0.99994	0.99995	0.99991	0.99967	0.99994	0.99943	0.9999	0.99991	0.99995	0.99991	0.99986	0.99985	0.99994	0.99991	0.99989	0.99983	0.99994	0.99992	0.99994	0.99991	*	0.9999	0.99975	0.99972	0.99989	0.99983	0.99979	0.99998	0.99991	0.99973	0.9999	0.9999
LM08-01050	0.99963	0.9999	0.99988	0.99955	0.99988	0.99959	0.9998	0.99993	0.99977	0.9998	0.99983	0.99964	0.99986	0.99995	0.99982	0.99968	0.99984	0.99995	0.99987	0.99999	0.99969	0.99987	0.99947	0.99986	0.99982	0.99989	0.99991	0.99981	0.99974	0.99984	0.99999	0.99993	0.99967	0.99986	0.99982	0.99985	0.99983	0.9999	*	0.99958	0.99965	0.99988	0.99982	0.9998	0.99989	0.99995	0.99969	0.99973	0.99989
P02-008	0.9994	0.99972	0.9997	0.99986	0.99968	0.99941	0.99953	0.99964	0.99969	0.99972	0.99968	0.99998	0.9997	0.99947	0.99965	0.99991	0.9996	0.99968	0.99969	0.9996	0.99939	0.99972	0.9993	0.99974	0.99962	0.99972	0.99967	0.99958	0.99969	0.99966	0.99962	0.99966	0.99969	0.99968	0.99972	0.99971	0.99969	0.99975	0.99958	*	0.99947	0.99971	0.99959	0.99955	0.99974	0.99959	0.99946	0.99978	0.99967
LM64	0.99994	0.99973	0.99981	0.99966	0.99978	0.99967	0.9999	0.9997	0.99974	0.99986	0.99973	0.99943	0.99982	0.99966	0.99989	0.99962	0.9999	0.99964	0.99981	0.99966	0.99978	0.99979	0.99974	0.99962	0.99965	0.99972	0.99969	0.99989	0.99988	0.99978	0.99967	0.99968	0.99989	0.99982	0.99976	0.99978	0.99977	0.99972	0.99965	0.99947	*	0.99967	0.99956	0.99969	0.99971	0.99969	0.99997	0.99983	0.99987
Ro10	0.99964	0.99989	0.9999	0.99969	0.99988	0.99955	0.99977	0.99991	0.99984	0.99982	0.99984	0.99973	0.99989	0.99983	0.99986	0.99978	0.99982	0.99989	0.99988	0.99989	0.99976	0.99991	0.99945	0.99993	0.99981	0.99991	0.99992	0.99976	0.99978	0.99985	0.9999	0.99995	0.99974	0.9999	0.99986	0.99989	0.99989	0.99989	0.99988	0.99971	0.99967	*	0.99977	0.99985	0.99988	0.99987	0.9997	0.9998	0.99988
N53-1	0.99954	0.9998	0.99982	0.99956	0.99986	0.99945	0.9997	0.99987	0.99975	0.99978	0.99981	0.99964	0.99982	0.99981	0.9997	0.99962	0.99972	0.99986	0.99982	0.99982	0.99954	0.99983	0.99932	0.99979	0.99979	0.99984	0.99984	0.99973	0.9997	0.9998	0.99983	0.99978	0.99964	0.9998	0.99979	0.99981	0.99977	0.99983	0.99982	0.99959	0.99956	0.99977	*	0.9997	0.99981	0.99987	0.99961	0.9997	0.99978
L58-55	0.99971	0.99977	0.99986	0.99956	0.99987	0.99974	0.99968	0.99988	0.99976	0.99975	0.99975	0.99957	0.99985	0.99984	0.99978	0.99968	0.99977	0.9998	0.99985	0.99981	0.99988	0.99986	0.99964	0.99979	0.99974	0.9998	0.99988	0.99976	0.99972	0.99981	0.99982	0.99986	0.99967	0.99987	0.99975	0.99985	0.99987	0.99979	0.9998	0.99955	0.99969	0.99985	0.9997	*	0.99979	0.99985	0.99974	0.99971	0.99985
MRL-15_01432	0.9997	0.99991	0.99994	0.99972	0.9999	0.99958	0.99979	0.99991	0.9999	0.99988	0.99991	0.99976	0.99993	0.99982	0.99988	0.99977	0.99984	0.99993	0.99993	0.99991	0.99967	0.99993	0.99945	0.99988	0.9999	0.99994	0.9999	0.99986	0.99984	0.99993	0.99991	0.99989	0.99981	0.99992	0.99989	0.99993	0.99991	0.99998	0.99989	0.99974	0.99971	0.99988	0.99981	0.99979	*	0.99991	0.99972	0.99987	0.99989
Lm_1880	0.99969	0.9999	0.99992	0.99958	0.99994	0.99962	0.9998	0.99997	0.99981	0.99983	0.99988	0.99964	0.99991	0.99995	0.99981	0.99965	0.99984	0.99995	0.99992	0.99996	0.99973	0.99991	0.99949	0.99987	0.99987	0.99992	0.99994	0.99985	0.99977	0.99989	0.99996	0.99991	0.9997	0.99991	0.99986	0.9999	0.99989	0.99991	0.99995	0.99959	0.99969	0.99987	0.99987	0.99985	0.99991	*	0.99973	0.99977	0.99989
LM65	0.99995	0.99973	0.99982	0.99966	0.9998	0.99971	0.99992	0.99974	0.99975	0.99986	0.99973	0.99944	0.99982	0.99971	0.99987	0.99963	0.99992	0.99967	0.99982	0.9997	0.99981	0.99979	0.99978	0.99965	0.99967	0.99973	0.99972	0.9999	0.99988	0.99979	0.99971	0.99971	0.99987	0.99982	0.99975	0.99978	0.99977	0.99973	0.99969	0.99946	0.99997	0.9997	0.99961	0.99974	0.99972	0.99973	*	0.9998	0.99988
LM37	0.9998	0.99986	0.9999	0.99978	0.99986	0.99953	0.99983	0.9998	0.99987	0.99993	0.99988	0.99974	0.99991	0.99965	0.9999	0.99979	0.99987	0.99979	0.99991	0.99975	0.99966	0.9999	0.99947	0.99982	0.99981	0.99988	0.9998	0.99987	0.99995	0.99988	0.99976	0.99978	0.99996	0.9999	0.99989	0.99988	0.99987	0.9999	0.99973	0.99978	0.99983	0.9998	0.9997	0.99971	0.99987	0.99977	0.9998	*	0.9999
LM20	0.99984	0.99991	0.99994	0.99971	0.99993	0.9997	0.99991	0.99992	0.99984	0.99992	0.99988	0.99967	0.99994	0.99988	0.99993	0.99977	0.99995	0.99987	0.99994	0.9999	0.99981	0.99994	0.99965	0.99986	0.99985	0.99991	0.99991	0.99991	0.99991	0.99991	0.99991	0.99991	0.99988	0.99994	0.99989	0.99992	0.99991	0.9999	0.99989	0.99967	0.99987	0.99988	0.99978	0.99985	0.99989	0.99989	0.99988	0.9999	*
P02-011	0.99967	0.99988	0.99994	0.99968	0.99993	0.99964	0.99975	0.99996	0.99984	0.99983	0.99986	0.99973	0.99993	0.99987	0.99984	0.99977	0.99982	0.99989	0.99993	0.99989	0.99981	0.99995	0.99952	0.99992	0.99984	0.99992	0.99996	0.9998	0.9998	0.99989	0.9999	0.99995	0.99975	0.99994	0.99986	0.99994	0.99994	0.99991	0.99988	0.99971	0.99969	0.99995	0.99981	0.99992	0.9999	0.99991	0.99973	0.99982	0.9999
LM73068	0.99973	0.99973	0.99977	0.99934	0.99978	0.99974	0.99974	0.99982	0.99963	0.99966	0.99965	0.99932	0.99975	0.99991	0.99974	0.99947	0.99978	0.99977	0.99977	0.99986	0.99979	0.99975	0.99966	0.99964	0.99965	0.99973	0.99979	0.99975	0.99962	0.99973	0.99985	0.9998	0.99953	0.99977	0.99965	0.99973	0.99973	0.9997	0.99985	0.99926	0.99967	0.99971	0.99963	0.99981	0.99973	0.99984	0.99973	0.99955	0.9998
LM34	0.99987	0.99981	0.99985	0.9998	0.99982	0.99951	0.99989	0.99976	0.99982	0.99994	0.99984	0.99964	0.99986	0.99964	0.99987	0.99973	0.99993	0.99975	0.99985	0.99972	0.99966	0.99984	0.99958	0.99978	0.99978	0.99983	0.99975	0.99992	0.99999	0.99982	0.99973	0.99974	0.99998	0.99984	0.99985	0.99982	0.99981	0.99984	0.9997	0.99968	0.99989	0.99975	0.99967	0.99968	0.99982	0.99974	0.99987	0.99995	0.99988
DMG1500444	0.99969	0.99996	0.99994	0.99971	0.99991	0.99955	0.9998	0.9999	0.99987	0.99987	0.99989	0.99979	0.99993	0.99981	0.9999	0.99979	0.99984	0.99988	0.99993	0.99987	0.99971	0.99994	0.99942	0.99989	0.99985	0.99993	0.99991	0.99981	0.99984	0.9999	0.99989	0.9999	0.99982	0.99993	0.99991	0.99992	0.99991	0.99992	0.99986	0.99978	0.99974	0.99992	0.99977	0.99979	0.99991	0.99987	0.99973	0.99989	0.99991
DMG1500311	0.99982	0.99964	0.99975	0.99929	0.99976	0.99983	0.99969	0.99972	0.99961	0.99963	0.99958	0.9992	0.99974	0.99977	0.99974	0.99943	0.99973	0.9996	0.99976	0.99968	0.99984	0.99973	0.99973	0.99948	0.99957	0.99963	0.9997	0.99972	0.9996	0.99973	0.99968	0.99964	0.99956	0.99977	0.99959	0.99972	0.99971	0.99961	0.99967	0.99919	0.99976	0.99959	0.99951	0.9998	0.99962	0.99972	0.9998	0.99957	0.99978
DMG1500365	0.99973	0.99999	0.99994	0.99968	0.99992	0.99956	0.99983	0.9999	0.99987	0.99988	0.9999	0.99976	0.99993	0.99982	0.99991	0.99977	0.99985	0.99989	0.99994	0.99988	0.99971	0.99994	0.99943	0.99986	0.99986	0.99995	0.9999	0.99982	0.99985	0.99991	0.99989	0.99987	0.99983	0.99992	0.99991	0.99992	0.9999	0.99992	0.99986	0.99975	0.99976	0.99989	0.99978	0.99977	0.99991	0.99987	0.99975	0.99989	0.99992
DMG1500326	0.9998	0.99992	0.99994	0.99969	0.9999	0.99962	0.99987	0.99988	0.99988	0.9999	0.99989	0.99968	0.99994	0.9998	0.99994	0.99977	0.99991	0.99985	0.99994	0.99986	0.99976	0.99994	0.99953	0.99985	0.99986	0.99993	0.99988	0.99987	0.9999	0.99991	0.99987	0.99989	0.99988	0.99994	0.9999	0.99993	0.9999	0.99992	0.99985	0.99969	0.99983	0.99988	0.99976	0.9998	0.99991	0.99985	0.99982	0.99992	0.99995
LM24	0.99983	0.99979	0.99982	0.99978	0.99977	0.99945	0.99984	0.9997	0.9998	0.99991	0.99982	0.99962	0.99982	0.99957	0.99985	0.99971	0.99985	0.99972	0.99981	0.99967	0.9996	0.9998	0.99949	0.99977	0.99975	0.9998	0.9997	0.99985	0.99992	0.99978	0.99968	0.99968	0.99993	0.9998	0.99985	0.99977	0.99978	0.99981	0.99965	0.99967	0.99984	0.99974	0.99959	0.99963	0.99979	0.99968	0.99981	0.99991	0.99985
ABS6	0.99978	0.99983	0.99988	0.99966	0.99985	0.99972	0.9998	0.99985	0.99982	0.99982	0.99978	0.99966	0.99987	0.99981	0.9999	0.99979	0.99985	0.99981	0.99986	0.99985	0.99988	0.99988	0.99965	0.99982	0.99972	0.99983	0.99986	0.99979	0.9998	0.99982	0.99985	0.9999	0.99978	0.99988	0.99981	0.99987	0.99988	0.99984	0.99983	0.99967	0.99978	0.9999	0.99967	0.99991	0.99985	0.99982	0.9998	0.99982	0.99991
DMG1500458	0.99978	0.99993	0.99994	0.99964	0.99991	0.99963	0.99986	0.99993	0.99985	0.99988	0.9999	0.99964	0.99993	0.99989	0.99991	0.99972	0.9999	0.9999	0.99994	0.99992	0.99981	0.99994	0.99955	0.99988	0.99989	0.99994	0.99993	0.99987	0.99985	0.99992	0.99993	0.99992	0.99981	0.99994	0.99988	0.99994	0.99993	0.99991	0.9999	0.99962	0.9998	0.99991	0.99977	0.99984	0.99991	0.9999	0.9998	0.99985	0.99995
MRL-15_01437	0.99974	0.99991	0.99992	0.99965	0.9999	0.99966	0.99985	0.99993	0.99982	0.99988	0.99988	0.99968	0.99991	0.99991	0.99989	0.99975	0.99989	0.99995	0.99991	0.99996	0.99975	0.99991	0.99956	0.99986	0.99987	0.99992	0.9999	0.99988	0.99983	0.9999	0.99996	0.99992	0.99978	0.9999	0.99987	0.9999	0.99988	0.99995	0.99996	0.99965	0.99975	0.99989	0.99981	0.99983	0.99994	0.99994	0.99977	0.99983	0.99993
SLCC1589	0.99986	0.99987	0.99991	0.99962	0.99988	0.99971	0.99985	0.99985	0.99984	0.99986	0.99983	0.99956	0.9999	0.9998	0.99991	0.99971	0.99988	0.99979	0.99991	0.99983	0.99984	0.9999	0.99963	0.99978	0.99978	0.99986	0.99985	0.99985	0.99985	0.99987	0.99983	0.99984	0.99983	0.99991	0.99985	0.99988	0.99988	0.99985	0.99981	0.99958	0.99985	0.99983	0.9997	0.99985	0.99985	0.99982	0.99985	0.99985	0.99993
S10-1	0.99985	0.99979	0.99988	0.99952	0.99987	0.99982	0.99977	0.99982	0.99979	0.99978	0.99976	0.99946	0.99988	0.99981	0.99988	0.99965	0.99982	0.99973	0.99988	0.99978	0.99986	0.99987	0.9997	0.99967	0.99971	0.99978	0.99981	0.99981	0.99976	0.99986	0.99979	0.99977	0.99974	0.99989	0.99977	0.99986	0.99985	0.99979	0.99977	0.99947	0.99985	0.99977	0.99965	0.99985	0.99979	0.99982	0.99986	0.99977	0.99988
LM23	0.99984	0.99984	0.99985	0.99978	0.99983	0.99948	0.9999	0.99978	0.99981	0.99995	0.99985	0.99966	0.99985	0.99967	0.99986	0.99971	0.99989	0.99979	0.99984	0.99974	0.99963	0.99983	0.99951	0.99981	0.99977	0.99984	0.99976	0.99988	0.99994	0.99981	0.99975	0.99975	0.99993	0.99983	0.99989	0.99981	0.9998	0.99983	0.99973	0.99968	0.99986	0.99978	0.99971	0.99967	0.9998	0.99976	0.99985	0.9999	0.99987
LM19	0.99989	0.99986	0.99989	0.99976	0.99986	0.99965	0.99994	0.99982	0.99983	0.99993	0.99984	0.99963	0.99989	0.99978	0.99993	0.99976	0.99997	0.99979	0.99989	0.99982	0.99975	0.99988	0.99967	0.99979	0.99978	0.99986	0.99981	0.99993	0.99996	0.99985	0.99983	0.99982	0.99994	0.99989	0.99986	0.99986	0.99984	0.99986	0.99981	0.99965	0.99993	0.9998	0.9997	0.99974	0.99985	0.99981	0.99992	0.99992	0.99996
P01-12	0.99964	0.99989	0.99989	0.99974	0.99988	0.99945	0.99978	0.9999	0.99985	0.99986	0.99988	0.99978	0.99988	0.99978	0.99982	0.99978	0.99981	0.9999	0.99987	0.99986	0.99966	0.99989	0.99939	0.99998	0.99984	0.99992	0.9999	0.99978	0.99983	0.99983	0.99987	0.99991	0.99979	0.99987	0.9999	0.99988	0.99988	0.9999	0.99984	0.99977	0.99966	0.99994	0.9998	0.9998	0.99989	0.99986	0.99968	0.99984	0.99987
LM17	0.99986	0.9999	0.99991	0.99972	0.99988	0.99966	0.99994	0.99987	0.99984	0.99993	0.99985	0.99964	0.9999	0.99985	0.99994	0.99976	0.99997	0.99985	0.99991	0.99989	0.99978	0.9999	0.99965	0.99983	0.99981	0.99989	0.99985	0.99993	0.99993	0.99987	0.9999	0.99988	0.9999	0.9999	0.99988	0.99987	0.99987	0.99988	0.99988	0.99965	0.99989	0.99985	0.99975	0.99978	0.99987	0.99987	0.99989	0.9999	0.99997
S10-3	0.99983	0.99989	0.99994	0.99971	0.99989	0.99958	0.99987	0.99985	0.99992	0.99992	0.99989	0.99968	0.99994	0.99973	0.99998	0.99977	0.99987	0.99985	0.99994	0.99982	0.99972	0.99993	0.99949	0.99983	0.99983	0.99991	0.99985	0.99986	0.9999	0.99992	0.99983	0.99983	0.99991	0.99994	0.99991	0.99993	0.99991	0.99992	0.9998	0.99971	0.99985	0.99986	0.99974	0.99977	0.99991	0.99982	0.99983	0.99994	0.99992
P04-001	0.9993	0.99975	0.99974	0.99965	0.9997	0.99914	0.99955	0.99973	0.99968	0.9997	0.99975	0.99979	0.99974	0.99956	0.99966	0.9997	0.99961	0.99976	0.99973	0.99969	0.99938	0.99975	0.99902	0.99985	0.99971	0.99981	0.99975	0.99956	0.99966	0.99969	0.99971	0.99977	0.99964	0.99972	0.99976	0.99975	0.99973	0.99981	0.99968	0.99978	0.9994	0.99981	0.99966	0.99955	0.99977	0.99967	0.9994	0.99973	0.99968
DMG1500335	0.9998	0.99993	0.99999	0.99968	0.99997	0.99967	0.99983	0.99995	0.9999	0.99991	0.99993	0.9997	0.99999	0.99985	0.99992	0.99975	0.99987	0.99989	1	0.99988	0.99976	0.99998	0.99952	0.99986	0.9999	0.99996	0.99994	0.99989	0.99988	0.99998	0.99989	0.99987	0.99986	0.99999	0.99993	0.99997	0.99995	0.99995	0.99986	0.99969	0.99981	0.99988	0.99983	0.99985	0.99993	0.99992	0.99982	0.99991	0.99994
MRL15_01404	0.99967	0.99991	0.99991	0.99964	0.99991	0.99955	0.9998	0.99994	0.99984	0.99986	0.9999	0.99971	0.9999	0.99987	0.99983	0.9997	0.99983	0.99996	0.99991	0.99994	0.9997	0.9999	0.99943	0.9999	0.9999	0.99994	0.99992	0.99984	0.99981	0.99989	0.99994	0.9999	0.99976	0.9999	0.99987	0.9999	0.99988	0.99996	0.99993	0.99967	0.99966	0.99988	0.99982	0.99982	0.99995	0.99994	0.99969	0.99982	0.99988
[truncated: 21 more columns]

## Sheet: Average nucleotide identity ANI
The average nucleotide identity (ANI) based on MUMmer
	LM4	DMG1500364	DMG1500338	N13-0119	3253	LM25	S2-2	LM30	DMG1500112	P02-003	DMG1500339	MOD1_LS889	S2-3	Ro11	LM18	LM07-01014	DMG1500334	LM07-01398	P02-001	DMG1500391	N12-0367	P01-15	DMG1500113	DMG1500094	DMG1500446	DMG1500205	LM32	DMG1500293	LM09-00373	LM39	DMG1500331	LM31	DMG1500386	DMG1500390	MRL-15_01434	LM08-01050	P02-008	LM64	Ro10	N53-1	L58-55	MRL-15_01432	Lm_1880	LM65	LM37	LM20	P02-011	LM73068	LM34
LM4	*	99.93	99.95	99.95	99.99	99.93	99.92	99.91	99.93	99.89	99.94	99.97	99.92	99.91	99.91	99.92	99.95	99.93	99.89	99.94	99.98	99.89	99.95	99.92	99.95	99.96	99.93	99.97	99.92	99.92	99.94	99.91	99.94	99.94	99.9	99.92	99.89	99.98	99.96	99.96	99.9	99.91	99.93	99.96	99.93	99.94	99.96	99.93	99.92
DMG1500364	99.93	*	99.95	99.9	99.9	99.83	99.81	99.84	99.94	99.83	99.95	99.95	99.8	99.81	99.93	99.81	99.95	99.9	99.81	99.96	99.95	99.83	99.93	99.95	99.95	99.99	99.91	99.95	99.88	99.89	99.95	99.84	99.96	99.98	99.9	99.87	99.83	99.89	99.84	99.9	99.89	99.91	99.96	99.85	99.9	99.93	99.96	99.92	99.91
DMG1500338	99.94	99.96	*	99.94	99.92	99.89	99.88	99.9	99.97	99.91	99.99	99.99	99.88	99.9	99.97	99.87	99.99	99.99	99.83	99.99	99.97	99.87	99.97	99.98	100	100	99.96	99.96	99.96	99.95	99.99	99.9	99.99	99.99	99.98	99.96	99.91	99.9	99.92	99.93	99.85	99.99	99.95	99.88	99.96	99.97	99.98	99.96	99.95
N13-0119	99.96	99.92	99.94	*	99.9	99.84	99.81	99.84	99.94	99.84	99.95	99.95	99.8	99.82	99.91	99.8	99.95	99.91	99.82	99.95	99.86	99.82	99.95	99.91	99.95	99.98	99.91	99.95	99.88	99.88	99.94	99.85	99.95	99.96	99.9	99.88	99.83	99.89	99.88	99.9	99.85	99.91	99.92	99.85	99.88	99.91	99.96	99.93	99.9
3253	99.99	99.91	99.91	99.89	*	99.93	99.92	99.93	99.88	99.89	99.91	99.93	99.92	99.91	99.94	99.92	99.91	99.94	99.84	99.91	99.98	99.87	99.9	99.92	99.91	99.93	99.94	99.94	99.96	99.93	99.91	99.93	99.91	99.91	99.92	99.93	99.89	99.93	99.93	99.94	99.85	99.93	99.89	99.91	99.94	99.94	99.93	99.96	99.94
LM25	99.93	99.83	99.89	99.84	99.92	*	99.93	99.87	99.85	99.86	99.88	99.89	99.92	99.86	99.84	99.88	99.89	99.85	99.83	99.88	99.97	99.86	99.87	99.85	99.9	99.9	99.85	99.9	99.86	99.84	99.88	99.88	99.89	99.89	99.83	99.85	99.86	99.98	99.86	99.94	99.89	99.85	99.9	99.98	99.85	99.86	99.9	99.92	99.85
S2-2	99.92	99.81	99.88	99.8	99.92	99.93	*	99.92	99.82	99.91	99.88	99.9	99.99	99.91	99.89	99.94	99.88	99.9	99.83	99.88	99.97	99.8	99.83	99.82	99.88	99.89	99.9	99.89	99.91	99.89	99.88	99.93	99.88	99.88	99.88	99.91	99.9	99.99	99.85	99.92	99.84	99.9	99.85	99.97	99.9	99.89	99.89	99.93	99.89
LM30	99.91	99.84	99.9	99.84	99.93	99.88	99.92	*	99.84	99.92	99.9	99.9	99.93	99.93	99.91	99.93	99.9	99.92	99.83	99.9	99.98	99.82	99.85	99.86	99.9	99.92	99.91	99.92	99.93	99.9	99.9	100	99.9	99.9	99.91	99.93	99.92	99.93	99.86	99.95	99.85	99.93	99.88	99.91	99.9	99.91	99.91	99.93	99.9
DMG1500112	99.93	99.94	99.97	99.94	99.89	99.85	99.82	99.84	*	99.86	99.97	99.97	99.83	99.84	99.92	99.82	99.97	99.94	99.82	99.97	99.97	99.84	99.98	99.95	99.97	99.98	99.9	99.93	99.9	99.9	99.97	99.84	99.97	99.98	99.94	99.91	99.86	99.88	99.88	99.9	99.85	99.94	99.93	99.86	99.91	99.94	99.95	99.95	99.9
P02-003	99.89	99.83	99.91	99.84	99.89	99.86	99.91	99.92	99.86	*	99.91	99.91	99.92	99.94	99.92	99.9	99.92	99.93	99.85	99.91	99.9	99.82	99.87	99.87	99.91	99.93	99.9	99.93	99.93	99.9	99.91	99.93	99.91	99.91	99.93	99.93	100	99.93	99.87	99.93	99.85	99.94	99.88	99.93	99.9	99.91	99.91	99.93	99.9
DMG1500339	99.94	99.95	99.99	99.95	99.91	99.89	99.88	99.9	99.97	99.91	*	99.99	99.89	99.89	99.97	99.87	99.99	99.99	99.84	99.99	99.97	99.87	99.97	99.98	99.99	99.99	99.96	99.96	99.95	99.96	99.99	99.9	99.99	99.99	99.98	99.95	99.91	99.89	99.92	99.92	99.85	99.99	99.95	99.88	99.96	99.96	99.98	99.96	99.96
MOD1_LS889	99.97	99.95	99.99	99.95	99.93	99.89	99.89	99.91	99.97	99.91	99.99	*	99.9	99.9	99.98	99.88	99.99	99.99	99.84	99.99	99.98	99.91	99.97	99.98	99.99	99.99	99.98	99.96	99.96	99.97	99.99	99.9	99.99	99.99	99.98	99.96	99.92	99.89	99.91	99.93	99.89	99.99	99.98	99.89	99.98	99.98	99.98	99.96	99.98
S2-3	99.92	99.8	99.89	99.81	99.92	99.93	99.99	99.93	99.84	99.92	99.89	99.9	*	99.91	99.89	99.94	99.89	99.9	99.83	99.89	99.98	99.85	99.84	99.83	99.89	99.9	99.9	99.9	99.91	99.89	99.89	99.94	99.89	99.9	99.89	99.91	99.92	99.99	99.85	99.93	99.88	99.91	99.9	99.97	99.9	99.89	99.9	99.93	99.9
Ro11	99.91	99.81	99.9	99.82	99.91	99.86	99.91	99.93	99.84	99.94	99.89	99.9	99.91	*	99.9	99.93	99.9	99.91	99.85	99.89	99.9	99.86	99.85	99.85	99.9	99.91	99.9	99.9	99.91	99.89	99.89	99.93	99.89	99.89	99.92	99.91	99.94	99.93	99.85	99.94	99.89	99.92	99.9	99.92	99.9	99.89	99.9	99.93	99.9
LM18	99.91	99.93	99.98	99.92	99.94	99.85	99.9	99.92	99.92	99.92	99.98	99.98	99.9	99.91	*	99.9	99.98	100	99.84	99.98	99.98	99.85	99.93	99.93	99.98	99.99	99.98	99.96	99.96	99.98	99.98	99.92	99.98	99.98	99.98	99.96	99.92	99.89	99.84	99.94	99.9	99.99	99.99	99.87	99.98	100	99.99	99.93	99.99
LM07-01014	99.93	99.81	99.87	99.8	99.92	99.88	99.94	99.93	99.82	99.9	99.87	99.89	99.94	99.93	99.9	*	99.87	99.89	99.85	99.87	99.99	99.82	99.82	99.82	99.87	99.87	99.89	99.89	99.91	99.89	99.87	99.93	99.87	99.88	99.88	99.9	99.9	99.94	99.86	99.93	99.85	99.88	99.85	99.94	99.9	99.89	99.88	99.93	99.89
DMG1500334	99.95	99.96	99.99	99.95	99.92	99.88	99.89	99.9	99.97	99.91	99.99	99.99	99.89	99.89	99.97	99.87	*	99.99	99.83	100	99.97	99.87	99.97	99.98	99.99	99.99	99.96	99.96	99.96	99.95	99.99	99.9	99.99	99.99	99.98	99.96	99.91	99.9	99.92	99.93	99.85	99.98	99.95	99.88	99.96	99.98	99.98	99.96	99.96
LM07-01398	99.93	99.9	99.99	99.91	99.94	99.85	99.9	99.92	99.94	99.93	99.99	99.99	99.9	99.91	100	99.89	99.99	*	99.85	99.99	99.99	99.86	99.94	99.93	99.99	99.99	99.99	99.96	99.96	99.99	99.99	99.92	99.99	99.99	99.99	99.96	99.93	99.9	99.86	99.94	99.89	99.99	99.98	99.9	99.99	99.99	99.99	99.93	99.99
P02-001	99.89	99.81	99.83	99.81	99.84	99.83	99.83	99.83	99.83	99.85	99.83	99.84	99.82	99.85	99.83	99.85	99.84	99.85	*	99.82	99.93	99.85	99.85	99.84	99.84	99.85	99.84	99.84	99.85	99.83	99.83	99.84	99.82	99.83	99.85	99.85	99.85	99.85	99.84	99.85	99.83	99.85	99.85	99.85	99.83	99.82	99.84	99.92	99.83
DMG1500391	99.94	99.96	99.99	99.96	99.92	99.89	99.88	99.9	99.97	99.91	99.99	99.99	99.88	99.89	99.97	99.87	100	99.99	99.82	*	99.97	99.87	99.97	99.98	100	99.99	99.96	99.96	99.96	99.95	99.99	99.9	99.99	99.99	99.98	99.96	99.91	99.89	99.91	99.92	99.85	99.99	99.95	99.88	99.96	99.97	99.98	99.96	99.95
N12-0367	99.98	99.95	99.97	99.86	99.98	99.97	99.97	99.98	99.98	99.9	99.97	99.98	99.98	99.9	99.98	99.99	99.97	99.99	99.93	99.97	*	99.99	99.98	99.98	99.98	99.99	99.98	99.99	99.99	99.97	99.97	99.98	99.97	99.97	99.99	99.99	99.9	99.98	99.98	99.98	99.97	99.99	99.99	99.98	99.97	99.98	99.97	99.98	99.97
P01-15	99.89	99.84	99.87	99.82	99.87	99.86	99.8	99.82	99.84	99.82	99.87	99.91	99.85	99.86	99.85	99.82	99.87	99.86	99.85	99.87	99.99	*	99.84	99.83	99.87	99.88	99.81	99.89	99.87	99.81	99.87	99.82	99.87	99.87	99.83	99.86	99.82	99.91	99.87	99.9	99.9	99.83	99.91	99.91	99.81	99.87	99.87	99.92	99.81
DMG1500113	99.95	99.94	99.97	99.95	99.9	99.86	99.83	99.85	99.98	99.87	99.97	99.97	99.84	99.85	99.93	99.82	99.97	99.94	99.84	99.97	99.98	99.84	*	99.94	99.97	99.98	99.91	99.94	99.91	99.9	99.97	99.85	99.97	99.97	99.94	99.91	99.87	99.87	99.89	99.9	99.86	99.94	99.93	99.87	99.91	99.95	99.96	99.96	99.91
DMG1500094	99.92	99.95	99.98	99.91	99.92	99.85	99.82	99.86	99.95	99.87	99.98	99.98	99.83	99.85	99.93	99.82	99.98	99.93	99.84	99.98	99.98	99.83	99.94	*	99.98	99.99	99.91	99.96	99.91	99.91	99.98	99.85	99.98	99.98	99.94	99.91	99.87	99.89	99.87	99.92	99.86	99.94	99.95	99.89	99.91	99.95	99.98	99.92	99.91
DMG1500446	99.95	99.95	100	99.95	99.92	99.89	99.88	99.91	99.97	99.91	99.99	99.99	99.89	99.9	99.98	99.87	99.99	99.99	99.84	100	99.98	99.87	99.97	99.98	*	99.99	99.96	99.96	99.96	99.96	99.99	99.9	99.99	99.99	99.98	99.96	99.92	99.89	99.92	99.92	99.85	99.99	99.95	99.89	99.96	99.98	99.98	99.96	99.96
DMG1500205	99.97	99.98	100	99.99	99.93	99.9	99.89	99.91	99.97	99.93	99.99	99.99	99.9	99.91	99.98	99.87	99.99	99.99	99.84	99.99	99.99	99.88	99.98	99.99	99.99	*	99.97	99.95	99.96	99.97	99.99	99.92	99.99	99.99	99.99	99.96	99.92	99.9	99.92	99.93	99.89	99.98	99.95	99.89	99.97	99.98	99.98	99.96	99.97
LM32	99.93	99.91	99.96	99.91	99.94	99.85	99.9	99.91	99.9	99.9	99.96	99.98	99.9	99.9	99.98	99.89	99.96	99.99	99.83	99.96	99.97	99.81	99.91	99.91	99.96	99.97	*	99.93	99.96	99.98	99.96	99.91	99.96	99.96	99.97	99.96	99.9	99.9	99.85	99.92	99.84	99.98	99.94	99.88	99.99	99.97	99.97	99.93	99.99
DMG1500293	99.96	99.95	99.95	99.95	99.94	99.91	99.89	99.92	99.93	99.93	99.95	99.96	99.9	99.9	99.95	99.89	99.96	99.96	99.85	99.95	99.99	99.88	99.94	99.96	99.96	99.95	99.94	*	99.99	99.94	99.95	99.92	99.95	99.95	99.96	99.95	99.93	99.91	99.95	99.94	99.88	99.96	99.92	99.9	99.94	99.95	99.95	99.96	99.94
LM09-00373	99.92	99.88	99.96	99.88	99.96	99.86	99.91	99.93	99.9	99.93	99.95	99.96	99.91	99.91	99.96	99.91	99.96	99.96	99.85	99.96	99.99	99.87	99.9	99.91	99.96	99.96	99.96	99.99	*	99.95	99.95	99.93	99.95	99.96	99.96	99.95	99.93	99.91	99.89	99.95	99.89	99.96	99.95	99.91	99.96	99.96	99.96	99.93	99.96
LM39	99.92	99.89	99.95	99.88	99.93	99.84	99.89	99.9	99.9	99.9	99.96	99.97	99.89	99.89	99.98	99.89	99.95	99.99	99.83	99.95	99.97	99.81	99.9	99.91	99.96	99.96	99.99	99.93	99.95	*	99.95	99.89	99.95	99.95	99.96	99.96	99.89	99.89	99.85	99.92	99.84	99.98	99.94	99.88	99.98	99.98	99.97	99.92	99.99
DMG1500331	99.94	99.95	99.99	99.94	99.91	99.89	99.88	99.9	99.97	99.91	99.99	99.99	99.88	99.9	99.97	99.87	99.99	99.99	99.83	99.99	99.97	99.87	99.97	99.98	99.99	99.99	99.96	99.96	99.95	99.95	*	99.9	99.99	99.99	99.98	99.96	99.91	99.89	99.92	99.92	99.86	99.99	99.95	99.88	99.96	99.97	99.97	99.96	99.96
LM31	99.9	99.84	99.9	99.85	99.93	99.88	99.93	100	99.84	99.93	99.9	99.9	99.93	99.93	99.91	99.93	99.9	99.92	99.83	99.9	99.98	99.83	99.85	99.85	99.9	99.92	99.91	99.92	99.93	99.9	99.9	*	99.9	99.9	99.91	99.93	99.92	99.93	99.86	99.95	99.86	99.93	99.88	99.91	99.9	99.91	99.91	99.93	99.91
DMG1500386	99.95	99.96	99.99	99.97	99.92	99.88	99.88	99.9	99.96	99.91	99.99	99.99	99.89	99.89	99.97	99.87	99.99	99.99	99.82	99.99	99.97	99.87	99.97	99.98	99.99	99.99	99.95	99.95	99.95	99.95	99.99	99.9	*	99.99	99.98	99.96	99.91	99.89	99.91	99.92	99.87	99.98	99.95	99.87	99.96	99.97	99.97	99.95	99.96
DMG1500390	99.94	99.98	99.99	99.96	99.92	99.89	99.88	99.91	99.98	99.92	99.99	99.99	99.88	99.9	99.97	99.88	99.99	99.99	99.83	99.99	99.97	99.87	99.97	99.98	99.99	99.99	99.96	99.95	99.96	99.95	99.99	99.9	99.99	*	99.98	99.96	99.92	99.89	99.92	99.92	99.87	99.99	99.95	99.89	99.96	99.97	99.97	99.96	99.96
MRL-15_01434	99.9	99.9	99.98	99.9	99.92	99.83	99.88	99.91	99.94	99.93	99.98	99.98	99.89	99.92	99.98	99.88	99.98	99.99	99.85	99.98	99.99	99.82	99.94	99.94	99.98	99.99	99.97	99.96	99.96	99.96	99.98	99.91	99.98	99.98	*	99.96	99.93	99.9	99.85	99.93	99.86	100	99.95	99.9	99.97	99.98	99.98	99.93	99.97
LM08-01050	99.92	99.87	99.95	99.88	99.93	99.85	99.91	99.93	99.91	99.93	99.95	99.95	99.91	99.91	99.96	99.9	99.96	99.96	99.85	99.96	99.99	99.86	99.91	99.91	99.96	99.96	99.96	99.95	99.95	99.96	99.96	99.93	99.96	99.96	99.96	*	99.93	99.91	99.85	99.94	99.89	99.96	99.96	99.9	99.96	99.96	99.96	99.93	99.96
P02-008	99.89	99.83	99.91	99.83	99.89	99.86	99.9	99.92	99.86	100	99.9	99.91	99.91	99.94	99.91	99.9	99.91	99.93	99.85	99.91	99.9	99.82	99.87	99.87	99.91	99.92	99.9	99.93	99.93	99.89	99.91	99.92	99.91	99.91	99.93	99.93	*	99.93	99.87	99.93	99.85	99.94	99.88	99.92	99.9	99.91	99.91	99.93	99.9
LM64	99.98	99.89	99.89	99.89	99.92	99.99	99.99	99.93	99.87	99.93	99.89	99.89	99.99	99.93	99.89	99.94	99.9	99.9	99.85	99.89	99.98	99.91	99.87	99.89	99.89	99.9	99.9	99.9	99.91	99.9	99.89	99.93	99.89	99.89	99.9	99.91	99.93	*	99.9	99.94	99.91	99.91	99.9	99.98	99.9	99.89	99.9	99.96	99.89
Ro10	99.96	99.84	99.92	99.88	99.93	99.86	99.85	99.86	99.89	99.87	99.92	99.92	99.85	99.85	99.85	99.86	99.92	99.86	99.84	99.91	99.98	99.87	99.89	99.87	99.92	99.92	99.85	99.95	99.89	99.85	99.92	99.86	99.91	99.92	99.85	99.85	99.87	99.9	*	99.94	99.87	99.86	99.91	99.91	99.85	99.87	99.91	99.93	99.85
N53-1	99.96	99.9	99.93	99.9	99.94	99.94	99.92	99.95	99.9	99.93	99.92	99.93	99.93	99.94	99.94	99.93	99.93	99.94	99.85	99.92	99.98	99.9	99.9	99.92	99.92	99.93	99.92	99.94	99.95	99.92	99.92	99.95	99.93	99.93	99.93	99.94	99.93	99.94	99.94	*	99.85	99.93	99.9	99.93	99.92	99.93	99.92	99.96	99.93
L58-55	99.9	99.89	99.85	99.84	99.85	99.89	99.84	99.85	99.85	99.85	99.85	99.89	99.88	99.89	99.89	99.85	99.85	99.89	99.84	99.85	99.97	99.9	99.86	99.86	99.85	99.89	99.84	99.88	99.89	99.84	99.85	99.86	99.87	99.87	99.86	99.89	99.85	99.91	99.87	99.85	*	99.86	99.9	99.89	99.83	99.87	99.86	99.97	99.84
MRL-15_01432	99.91	99.92	99.99	99.91	99.93	99.85	99.9	99.93	99.95	99.94	99.99	99.99	99.91	99.92	99.99	99.88	99.99	99.99	99.85	99.99	99.99	99.82	99.94	99.94	99.99	99.99	99.98	99.96	99.96	99.98	99.99	99.93	99.99	99.98	100	99.96	99.94	99.91	99.86	99.93	99.86	*	99.95	99.9	99.97	99.99	99.99	99.93	99.98
Lm_1880	99.94	99.96	99.95	99.92	99.9	99.9	99.85	99.88	99.93	99.88	99.95	99.98	99.9	99.9	99.99	99.85	99.95	99.98	99.85	99.95	99.99	99.91	99.92	99.95	99.95	99.95	99.94	99.92	99.95	99.94	99.95	99.88	99.95	99.95	99.95	99.96	99.88	99.9	99.91	99.9	99.9	99.95	*	99.89	99.94	99.98	99.95	99.96	99.94
LM65	99.96	99.85	99.88	99.86	99.91	99.98	99.97	99.91	99.86	99.93	99.88	99.89	99.97	99.92	99.87	99.94	99.88	99.9	99.85	99.88	99.98	99.91	99.87	99.89	99.88	99.89	99.88	99.9	99.91	99.88	99.88	99.91	99.88	99.88	99.9	99.9	99.92	99.98	99.91	99.93	99.89	99.9	99.89	*	99.88	99.88	99.88	99.96	99.88
LM37	99.93	99.9	99.96	99.88	99.94	99.85	99.9	99.9	99.91	99.9	99.96	99.98	99.9	99.9	99.99	99.9	99.96	99.99	99.83	99.96	99.97	99.81	99.91	99.91	99.96	99.97	99.99	99.94	99.96	99.98	99.96	99.9	99.96	99.96	99.96	99.96	99.89	99.9	99.85	99.92	99.83	99.97	99.94	99.89	*	99.98	99.97	99.93	99.99
LM20	99.94	99.93	99.97	99.92	99.94	99.86	99.89	99.91	99.95	99.91	99.97	99.98	99.89	99.9	100	99.89	99.98	99.99	99.83	99.97	99.97	99.87	99.95	99.95	99.98	99.99	99.98	99.96	99.96	99.97	99.97	99.91	99.97	99.97	99.98	99.96	99.91	99.9	99.87	99.93	99.87	99.99	99.98	99.88	99.98	*	99.98	99.94	99.98
P02-011	99.96	99.96	99.97	99.95	99.93	99.9	99.89	99.91	99.95	99.91	99.97	99.98	99.9	99.9	99.98	99.88	99.97	99.99	99.84	99.97	99.97	99.87	99.96	99.97	99.97	99.98	99.97	99.95	99.96	99.97	99.97	99.9	99.97	99.97	99.98	99.96	99.91	99.9	99.91	99.92	99.86	99.99	99.95	99.88	99.97	99.98	*	99.96	99.97
LM73068	99.94	99.92	99.96	99.93	99.96	99.93	99.93	99.93	99.95	99.93	99.96	99.96	99.93	99.93	99.93	99.93	99.96	99.93	99.92	99.96	99.98	99.92	99.96	99.92	99.96	99.96	99.93	99.96	99.93	99.92	99.96	99.93	99.96	99.96	99.93	99.93	99.93	99.96	99.93	99.96	99.97	99.93	99.96	99.96	99.93	99.94	99.96	*	99.93
LM34	99.93	99.91	99.96	99.91	99.94	99.85	99.9	99.91	99.9	99.9	99.96	99.98	99.89	99.9	99.98	99.89	99.96	99.99	99.83	99.96	99.98	99.81	99.91	99.91	99.96	99.97	99.99	99.94	99.96	99.99	99.96	99.91	99.96	99.96	99.97	99.96	99.9	99.89	99.85	99.93	99.84	99.98	99.94	99.88	99.99	99.98	99.97	99.93	*
DMG1500444	99.92	99.95	99.95	99.93	99.91	99.84	99.8	99.83	99.94	99.84	99.95	99.95	99.8	99.81	99.92	99.8	99.95	99.9	99.81	99.96	99.95	99.84	99.94	99.92	99.95	99.99	99.91	99.94	99.88	99.89	99.95	99.85	99.96	99.98	99.9	99.87	99.83	99.88	99.84	99.9	99.88	99.91	99.96	99.85	99.9	99.92	99.96	99.92	99.9
DMG1500311	99.97	99.95	99.97	99.94	99.98	99.98	99.98	99.97	99.98	99.98	99.99	99.99	99.97	99.98	99.97	99.99	99.99	99.99	99.91	99.98	99.98	99.98	99.99	99.98	99.99	99.97	99.98	99.99	99.99	99.97	99.97	99.98	99.97	99.98	99.99	99.99	99.97	99.97	99.98	99.98	99.96	99.99	99.98	99.98	99.98	99.97	99.97	99.98	99.97
DMG1500365	99.92	99.99	99.95	99.93	99.91	99.83	99.81	99.84	99.94	99.83	99.95	99.96	99.8	99.81	99.91	99.8	99.95	99.9	99.81	99.95	99.95	99.83	99.94	99.95	99.96	99.98	99.92	99.95	99.88	99.89	99.95	99.85	99.96	99.97	99.9	99.87	99.83	99.89	99.84	99.9	99.88	99.91	99.96	99.85	99.9	99.92	99.96	99.92	99.9
DMG1500326	99.91	99.81	99.84	99.82	99.81	99.76	99.75	99.76	99.83	99.76	99.84	99.85	99.74	99.74	99.83	99.73	99.84	99.81	99.82	99.84	99.95	99.76	99.84	99.8	99.84	99.87	99.82	99.84	99.8	99.81	99.84	99.76	99.85	99.86	99.81	99.81	99.75	99.8	99.74	99.81	99.87	99.82	99.85	99.77	99.81	99.82	99.85	99.94	99.81
LM24	99.89	99.82	99.85	99.81	99.86	99.93	99.83	99.82	99.82	99.81	99.84	99.89	99.88	99.84	99.82	99.82	99.84	99.83	99.84	99.84	99.98	99.88	99.82	99.8	99.85	99.86	99.78	99.86	99.85	99.78	99.85	99.82	99.85	99.85	99.79	99.83	99.8	99.94	99.87	99.89	99.9	99.8	99.88	99.93	99.78	99.85	99.86	99.92	99.78
ABS6	99.9	99.88	99.97	99.89	99.97	99.91	99.97	99.98	99.91	99.98	99.97	99.97	99.97	99.98	99.97	99.99	99.97	99.99	99.84	99.97	99.98	99.92	99.92	99.92	99.97	99.98	99.97	99.98	99.99	99.97	99.97	99.98	99.97	99.97	99.99	99.99	99.98	99.98	99.91	99.98	99.88	99.99	99.98	99.98	99.97	99.97	99.97	99.93	99.97
DMG1500458	99.93	99.98	99.97	99.94	99.94	99.85	99.83	99.85	99.93	99.86	99.97	99.97	99.83	99.84	99.92	99.84	99.97	99.93	99.83	99.97	99.97	99.87	99.94	99.97	99.97	99.98	99.92	99.95	99.9	99.92	99.96	99.86	99.96	99.96	99.92	99.9	99.85	99.89	99.87	99.93	99.91	99.94	99.98	99.88	99.93	99.95	99.98	99.92	99.92
MRL-15_01437	99.9	99.84	99.9	99.85	99.92	99.87	99.92	99.95	99.86	99.95	99.9	99.91	99.92	99.95	99.91	99.94	99.91	99.92	99.85	99.91	99.99	99.86	99.86	99.86	99.9	99.92	99.91	99.92	99.93	99.9	99.91	99.94	99.9	99.9	99.92	99.93	99.95	99.93	99.86	99.97	99.91	99.92	99.92	99.93	99.91	99.91	99.91	99.93	99.9
SLCC1589	99.91	99.83	99.86	99.84	99.86	99.85	99.82	99.83	99.85	99.81	99.86	99.86	99.82	99.81	99.84	99.82	99.86	99.82	99.83	99.86	99.95	99.82	99.86	99.81	99.86	99.89	99.83	99.89	99.83	99.82	99.86	99.84	99.87	99.88	99.81	99.82	99.8	99.89	99.81	99.86	99.87	99.83	99.87	99.85	99.82	99.83	99.87	99.92	99.82
S10-1	99.98	99.96	99.98	99.95	99.99	99.99	99.99	99.99	99.96	99.98	99.98	99.98	99.98	99.97	99.98	99.98	99.98	99.99	99.84	99.98	99.97	99.97	99.96	99.98	99.98	99.99	99.99	99.99	99.99	99.98	99.98	100	99.98	99.98	99.98	99.99	99.97	99.99	99.97	99.98	99.89	99.99	99.98	99.97	99.99	99.98	99.98	99.96	99.98
LM23	99.9	99.84	99.85	99.82	99.87	99.93	99.84	99.82	99.81	99.81	99.84	99.88	99.88	99.84	99.82	99.83	99.85	99.83	99.83	99.84	99.98	99.87	99.81	99.8	99.85	99.86	99.79	99.87	99.85	99.78	99.84	99.82	99.84	99.85	99.78	99.83	99.8	99.95	99.88	99.88	99.9	99.8	99.89	99.93	99.79	99.84	99.86	99.92	99.78
LM19	99.9	99.9	99.98	99.91	99.92	99.84	99.89	99.91	99.92	99.92	99.98	99.98	99.89	99.91	99.99	99.89	99.97	99.99	99.85	99.98	99.99	99.86	99.93	99.93	99.98	99.97	99.96	99.96	99.96	99.97	99.98	99.9	99.96	99.98	99.99	99.96	99.92	99.88	99.85	99.94	99.9	99.99	99.99	99.88	99.97	99.98	99.97	99.93	99.98
P01-12	99.89	99.83	99.87	99.82	99.87	99.85	99.81	99.82	99.84	99.82	99.87	99.91	99.84	99.86	99.85	99.82	99.87	99.86	99.85	99.86	99.99	99.99	99.84	99.83	99.87	99.88	99.81	99.88	99.87	99.81	99.87	99.82	99.86	99.87	99.83	99.86	99.82	99.91	99.86	99.9	99.9	99.83	99.91	99.9	99.81	99.87	99.87	99.92	99.81
LM17	99.91	99.9	99.97	99.9	99.94	99.85	99.9	99.92	99.92	99.91	99.97	99.98	99.89	99.9	100	99.9	99.97	100	99.84	99.97	99.97	99.85	99.93	99.93	99.98	99.98	99.99	99.95	99.96	99.98	99.97	99.92	99.97	99.97	99.98	99.96	99.91	99.9	99.85	99.93	99.87	99.99	99.99	99.88	99.99	100	99.98	99.93	99.98
S10-3	99.92	99.8	99.88	99.8	99.92	99.93	99.99	99.92	99.82	99.91	99.88	99.9	100	99.91	99.89	99.94	99.88	99.9	99.83	99.88	99.98	99.81	99.83	99.82	99.88	99.89	99.9	99.89	99.91	99.89	99.88	99.93	99.88	99.88	99.88	99.91	99.91	99.99	99.85	99.92	99.84	99.9	99.86	99.97	99.9	99.89	99.88	99.93	99.9
P04-001	99.9	99.85	99.93	99.86	99.91	99.86	99.9	99.92	99.89	99.97	99.93	99.94	99.91	99.93	99.94	99.9	99.94	99.95	99.85	99.93	99.99	99.82	99.89	99.89	99.93	99.94	99.92	99.95	99.95	99.92	99.93	99.92	99.94	99.93	99.96	99.95	99.97	99.92	99.84	99.93	99.86	99.95	99.91	99.92	99.92	99.93	99.94	99.93	99.92
DMG1500335	99.95	99.96	99.99	99.95	99.92	99.88	99.89	99.89	99.97	99.91	99.99	99.99	99.9	99.89	99.97	99.87	99.99	99.99	99.83	99.99	99.97	99.87	99.97	99.98	99.99	99.99	99.95	99.95	99.96	99.95	99.99	99.9	99.99	99.99	99.98	99.96	99.91	99.9	99.92	99.93	99.85	99.98	99.95	99.88	99.95	99.98	99.98	99.96	99.96
MRL15_01404	99.94	99.9	99.95	99.89	99.95	99.84	99.89	99.91	99.9	99.91	99.93	99.94	99.89	99.9	99.95	99.9	99.94	99.95	99.85	99.95	99.99	99.83	99.89	99.89	99.94	99.95	99.94	99.98	99.98	99.94	99.94	99.91	99.93	99.94	99.94	99.94	99.91	99.89	99.91	99.94	99.87	99.94	99.92	99.9	99.94	99.94	99.95	99.93	99.95
4423	99.95	99.95	99.97	99.95	99.91	99.89	99.88	99.9	99.95	99.92	99.97	99.98	99.89	99.9	99.98	99.87	99.97	99.99	99.85	99.97	99.98	99.88	99.96	99.97	99.97	99.99	99.96	99.95	99.96	99.96	99.97	99.9	99.97	99.97	99.99	99.96	99.92	99.9	99.92	99.92	99.86	99.99	99.95	99.89	99.96	99.97	99.97	99.96	99.96
6179	99.93	99.92	99.98	99.92	99.93	99.86	99.86	99.88	99.95	99.89	99.98	99.99	99.87	99.87	99.95	99.85	99.98	99.95	99.84	99.98	99.98	99.88	99.95	99.93	99.98	99.98	99.93	99.95	99.92	99.94	99.98	99.88	99.98	99.98	99.96	99.92	99.88	99.89	99.88	99.94	99.89	99.96	99.98	99.88	99.94	99.96	99.98	99.93	99.93
AB27	99.98	99.97	99.95	99.87	99.96	99.97	99.96	99.98	99.97	99.85	99.95	99.95	99.96	99.84	99.99	99.96	99.95	99.96	99.9	99.95	99.84	99.95	99.98	99.96	99.95	99.99	99.97	99.99	99.96	99.97	99.95	99.98	99.96	99.97	99.95	99.96	99.84	99.98	99.95	99.96	99.98	99.97	99.96	99.95	99.96	99.96	99.96	99.98	99.97
[truncated: 21 more columns]
